# Supplementary material for: Dimethyl 2-(3-chloro­phen­yl)-6-hy­droxy-6-methyl-4-(methyl­amino)­cyclo­hex-3-ene-1,3-dicarboxyl­ate
Source: Acta Crystallogr Sect E Struct Rep Online. 2011 May 14;67(Pt 6):o1424. doi: 10.1107/S1600536811017089 (PMC3120530; doi:10.1107/S1600536811017089)
Supplement: Supplementary file 1 [file e-67-o1424-sup1.cif]

##############################################################################
#                                                                            #
# This CIF contains the data in a paper accepted for publication in          #
# Acta Crystallographica Section E. It conforms to the requirements of       #
# Notes for Authors for Acta Crystallographica Section E, and has been       #
# peer reviewed under the auspices of the IUCr Commission on Journals.       #
#                                                                            #
# Full details of the Crystallographic Information File format               #
# are given in the paper "The Crystallographic Information File (CIF):       #
# a New Standard Archive File for Crystallography" by S. R. Hall, F. H.      #
# Allen and I. D. Brown [Acta Cryst. (1991), A47, 655-685].                  #
#                                                                            #
# The current version of the core CIF dictionary is obtainable from          #
# ftp://ftp.iucr.org/pub/cif_core.dic.                                       #
#                                                                            #
# Software is freely available for graphical display of the structure(s)     #
# in this CIF. For information consult the CIF software page                 #
# http://www.iucr.org/resources/cif/software.                                #
#                                                                            #
# This file may be used for bona fide research purposes within the           #
# scientific community so long as proper attribution is given to the journal # 
# article from which it was obtained.                                        #
#                                                                            #
##############################################################################
data_global
_audit_creation_method     SHELXL-97
_journal_date_recd_electronic     2011-05-02
_journal_date_accepted     2011-05-06
_journal_name_full     'Acta Crystallographica, Section E'
_journal_year     2011
_journal_volume     67
_journal_issue      6
_journal_page_first     o1424
_journal_page_last     o1424
_journal_paper_category     QO
_journal_coeditor_code     BT5540
_publ_contact_author_name     'Y. T. Jeonga'
_publ_contact_author_address
;   Department of Image Science and Engineering,
    Pukyong National University,
    Busan, 608-739,
    Republic of Korea
;
_publ_contact_author_email     'ytjeong@pknu.ac.kr'
_publ_contact_author_fax     '+82-51-629-6408'
_publ_contact_author_phone     '+82-51-629-6411'
_publ_section_title
;\
Dimethyl 2-(3-chlorophenyl)-6-hydroxy-6-methyl-4-(methylamino)cyclohex-3-ene-\
1,3-dicarboxylate
;
loop_
    _publ_author_name
    _publ_author_address
    'S. Amirthaganesan'
;
    Department of Image Science and Engineering,
    Pukyong National University,
    Busan, 608-739,
    Republic of Korea
;
    'S. Sundaramoorthy'
;
    Centre of Advanced Study in Crystallography and Biophysics
    University of Madras
    Guindy Campus
    Chennai 600 025
    India
;
    'D. Velmurugan'
;
    Centre of Advanced Study in Crystallography and Biophysics
    University of Madras
    Guindy Campus
    Chennai 600 025
    India
;
    'Y. T. Jeong'
;
    Department of Image Science and Engineering,
    Pukyong National University,
    Busan, 608-739,
    Republic of Korea
;
data_I
_audit_creation_method     SHELXL-97
_chemical_name_systematic
;
Dimethyl 2-(3-chlorophenyl)-6-hydroxy-6-methyl-4-(methylamino)cyclohex-3-ene-
1,3-dicarboxylate
;
_chemical_name_common     ?
_chemical_formula_moiety     'C18 H22 Cl N O5'
_chemical_formula_sum     'C18 H22 Cl N O5'
_chemical_formula_iupac     'C18 H22 Cl N O5'
_chemical_formula_weight     367.82
_chemical_melting_point     ?
_symmetry_cell_setting     monoclinic
_symmetry_space_group_name_H-M     'P 21/c'
_symmetry_space_group_name_Hall     '-P 2ybc'
loop_
    _symmetry_equiv_pos_as_xyz
    'x, y, z'
    '-x, y+1/2, -z+1/2'
    '-x, -y, -z'
    'x, -y-1/2, z-1/2'
_cell_length_a     11.962(3)
_cell_length_b     9.118(4)
_cell_length_c     17.704(5)
_cell_angle_alpha     90.00
_cell_angle_beta     104.890(3)
_cell_angle_gamma     90.00
_cell_volume     1866.1(11)
_cell_formula_units_Z     4
_cell_measurement_reflns_used     1222
_cell_measurement_theta_min     1.76
_cell_measurement_theta_max     28.34
_cell_measurement_temperature     293(2)
_exptl_crystal_description     block
_exptl_crystal_colour     colourless
_exptl_crystal_size_max     0.25
_exptl_crystal_size_mid     0.22
_exptl_crystal_size_min     0.2
_exptl_crystal_density_diffrn     1.309
_exptl_crystal_density_meas     ?
_exptl_crystal_density_method     'not measured'
_exptl_crystal_F_000     776
_exptl_absorpt_coefficient_mu     0.232
_exptl_absorpt_correction_type     multi-scan
_exptl_absorpt_process_details     '(SADABS; Bruker, 2008)'
_exptl_absorpt_correction_T_min     0.944
_exptl_absorpt_correction_T_max     0.955
_exptl_special_details
;
;
_diffrn_ambient_temperature     293(2)
_diffrn_radiation_type     MoK\a
_diffrn_radiation_wavelength     0.71073
_diffrn_radiation_source     'fine-focus sealed tube'
_diffrn_radiation_monochromator     graphite
_diffrn_measurement_device_type
                              'Bruker SMART APEXII area-detector diffractometer'
_diffrn_measurement_method     '\w and \f scans'
_diffrn_detector_area_resol_mean     ?
_diffrn_reflns_number     17431
_diffrn_reflns_av_R_equivalents     0.0236
_diffrn_reflns_av_sigmaI/netI     0.0219
_diffrn_reflns_theta_min     1.76
_diffrn_reflns_theta_max     28.34
_diffrn_reflns_theta_full     25.00
_diffrn_measured_fraction_theta_max     0.997
_diffrn_measured_fraction_theta_full     1.000
_diffrn_reflns_limit_h_min     -15
_diffrn_reflns_limit_h_max     15
_diffrn_reflns_limit_k_min     -7
_diffrn_reflns_limit_k_max     12
_diffrn_reflns_limit_l_min     -23
_diffrn_reflns_limit_l_max     23
_diffrn_standards_number     0
_diffrn_standards_interval_count     ?
_diffrn_standards_interval_time     ?
_diffrn_standards_decay_%     ?
_refine_special_details
;
Refinement of <i>F</i>^2^ against ALL reflections. The weighted <i>R</i>-factor
<i>wR</i> and goodness of fit <i>S</i> are based on <i>F</i>^2^, conventional
<i>R</i>-factors <i>R</i> are based on <i>F</i>, with <i>F</i> set to zero for
negative <i>F</i>^2^. The threshold expression of <i>F</i>^2^ >
\s(<i>F</i>^2^) is used only for calculating <i>R</i>-factors(gt) <i>etc</i>.
and is not relevant to the choice of reflections for refinement.
<i>R</i>-factors based on <i>F</i>^2^ are statistically about twice as large
as those based on <i>F</i>, and <i>R</i>- factors based on ALL data will be
even larger.
;
_reflns_number_total     4638
_reflns_number_gt     3337
_reflns_threshold_expression     >2sigma(I)
_refine_ls_structure_factor_coef     Fsqd
_refine_ls_matrix_type     full
_refine_ls_R_factor_all     0.0634
_refine_ls_R_factor_gt     0.0444
_refine_ls_wR_factor_gt     0.1220
_refine_ls_wR_factor_ref     0.1376
_refine_ls_goodness_of_fit_ref     1.043
_refine_ls_restrained_S_all     1.043
_refine_ls_number_reflns     4638
_refine_ls_number_parameters     231
_refine_ls_number_restraints     0
_refine_ls_hydrogen_treatment     constr
_refine_ls_weighting_scheme     calc
_refine_ls_weighting_details
         'calc w=1/[\s^2^(Fo^2^)+(0.0627P)^2^+0.4709P] where P=(Fo^2^+2Fc^2^)/3'
_atom_sites_solution_hydrogens     geom
_atom_sites_solution_primary     direct
_atom_sites_solution_secondary     difmap
_refine_ls_shift/su_max     0.009
_refine_ls_shift/su_mean     0.000
_refine_diff_density_max     0.349
_refine_diff_density_min     -0.458
_refine_ls_extinction_method     none
_refine_ls_extinction_coef     ?
loop_
    _atom_type_symbol
    _atom_type_description
    _atom_type_scat_dispersion_real
    _atom_type_scat_dispersion_imag
    _atom_type_scat_source
    'C' 'C' 0.0033 0.0016
                         'International Tables Vol C Tables 4.2.6.8 and 6.1.1.4'
    'H' 'H' 0.0000 0.0000
                         'International Tables Vol C Tables 4.2.6.8 and 6.1.1.4'
    'N' 'N' 0.0061 0.0033
                         'International Tables Vol C Tables 4.2.6.8 and 6.1.1.4'
    'O' 'O' 0.0106 0.0060
                         'International Tables Vol C Tables 4.2.6.8 and 6.1.1.4'
    'Cl' 'Cl' 0.1484 0.1585
                         'International Tables Vol C Tables 4.2.6.8 and 6.1.1.4'
_computing_data_collection     'APEX2 (Bruker, 2008)'
_computing_cell_refinement     'SAINT (Bruker, 2008)'
_computing_data_reduction     'SAINT (Bruker, 2008)'
_computing_structure_solution     'SHELXS97 (Sheldrick, 2008)'
_computing_structure_refinement     'SHELXL97 (Sheldrick, 2008)'
_computing_molecular_graphics     'ORTEP3 (Farrugia, 1997)'
_computing_publication_material
                            'SHELXL97 (Sheldrick, 2008) and PLATON (Spek, 2009)'
loop_
    _atom_site_type_symbol
    _atom_site_label
    _atom_site_fract_x
    _atom_site_fract_y
    _atom_site_fract_z
    _atom_site_U_iso_or_equiv
    _atom_site_adp_type
    _atom_site_calc_flag
    _atom_site_refinement_flags
    _atom_site_occupancy
    _atom_site_symmetry_multiplicity
    _atom_site_disorder_assembly
    _atom_site_disorder_group
    C C1 0.20024(13) 0.2336(2) 0.66810(9) 0.0491(4) Uani d . 1 1 . .
    H H1 0.2693 0.1975 0.6606 0.059 Uiso calc R 1 1 . .
    C C2 0.10067(15) 0.1499(2) 0.64705(10) 0.0606(5) Uani d . 1 1 . .
    C C3 -0.00304(16) 0.2004(3) 0.65606(12) 0.0762(7) Uani d . 1 1 . .
    H H3 -0.0696 0.1434 0.6412 0.091 Uiso calc R 1 1 . .
    C C4 -0.00607(16) 0.3366(4) 0.68751(14) 0.0845(8) Uani d . 1 1 . .
    H H4 -0.0757 0.3722 0.6944 0.101 Uiso calc R 1 1 . .
    C C5 0.09225(15) 0.4229(3) 0.70946(12) 0.0671(5) Uani d . 1 1 . .
    H H5 0.0881 0.5157 0.7303 0.081 Uiso calc R 1 1 . .
    C C6 0.19700(12) 0.37074(19) 0.70030(9) 0.0454(4) Uani d . 1 1 . .
    C C7 0.30800(12) 0.45902(17) 0.72953(8) 0.0404(3) Uani d . 1 1 . .
    H H7 0.2868 0.5589 0.7408 0.048 Uiso calc R 1 1 . .
    C C8 0.37441(12) 0.38775(16) 0.80710(8) 0.0405(3) Uani d . 1 1 . .
    H H8 0.3766 0.2816 0.7989 0.049 Uiso calc R 1 1 . .
    C C9 0.49940(13) 0.44328(17) 0.83388(9) 0.0421(3) Uani d . 1 1 . .
    C C10 0.56091(13) 0.39960(18) 0.77252(9) 0.0450(3) Uani d . 1 1 . .
    H H10A 0.6358 0.4475 0.7843 0.054 Uiso calc R 1 1 . .
    H H10B 0.5743 0.2946 0.7758 0.054 Uiso calc R 1 1 . .
    C C11 0.49636(13) 0.43744(17) 0.68999(9) 0.0410(3) Uani d . 1 1 . .
    C C12 0.38012(13) 0.46821(16) 0.67106(8) 0.0404(3) Uani d . 1 1 . .
    C C13 0.32399(14) 0.51982(17) 0.59341(9) 0.0444(3) Uani d . 1 1 . .
    C C14 0.15531(18) 0.6312(3) 0.51469(11) 0.0699(5) Uani d . 1 1 . .
    H H14A 0.1977 0.7082 0.4976 0.105 Uiso calc R 1 1 . .
    H H14B 0.0818 0.6681 0.5184 0.105 Uiso calc R 1 1 . .
    H H14C 0.1435 0.5519 0.4778 0.105 Uiso calc R 1 1 . .
    C C15 0.68410(14) 0.4189(2) 0.65474(11) 0.0597(5) Uani d . 1 1 . .
    H H15A 0.7225 0.4980 0.6869 0.090 Uiso calc R 1 1 . .
    H H15B 0.7075 0.4172 0.6068 0.090 Uiso calc R 1 1 . .
    H H15C 0.7045 0.3276 0.6818 0.090 Uiso calc R 1 1 . .
    C C16 0.56123(15) 0.3786(2) 0.91304(9) 0.0558(4) Uani d . 1 1 . .
    H H16A 0.6418 0.4041 0.9251 0.084 Uiso calc R 1 1 . .
    H H16B 0.5533 0.2738 0.9112 0.084 Uiso calc R 1 1 . .
    H H16C 0.5276 0.4172 0.9526 0.084 Uiso calc R 1 1 . .
    C C17 0.31063(14) 0.41559(19) 0.86895(9) 0.0469(4) Uani d . 1 1 . .
    C C18 0.2187(3) 0.3077(3) 0.95785(16) 0.0975(9) Uani d . 1 1 . .
    H H18A 0.2735 0.3321 1.0061 0.146 Uiso calc R 1 1 . .
    H H18B 0.1814 0.2168 0.9638 0.146 Uiso calc R 1 1 . .
    H H18C 0.1618 0.3840 0.9442 0.146 Uiso calc R 1 1 . .
    N N1 0.56045(12) 0.43967(18) 0.63774(8) 0.0528(4) Uani d . 1 1 . .
    H H1A 0.5244 0.4549 0.5897 0.063 Uiso calc R 1 1 . .
    O O1 0.36279(10) 0.51675(14) 0.53585(7) 0.0560(3) Uani d . 1 1 . .
    O O2 0.21941(10) 0.57946(15) 0.58975(7) 0.0584(3) Uani d . 1 1 . .
    O O3 0.50425(11) 0.59997(12) 0.83719(7) 0.0542(3) Uani d . 1 1 . .
    H H4A 0.4653 0.6298 0.8660 0.081 Uiso calc R 1 1 . .
    O O4 0.29242(13) 0.53525(15) 0.89139(8) 0.0645(4) Uani d . 1 1 . .
    O O5 0.27827(13) 0.29272(15) 0.89645(8) 0.0682(4) Uani d . 1 1 . .
    Cl Cl1 0.10795(6) -0.02490(8) 0.60884(5) 0.1010(3) Uani d . 1 1 . .
loop_
    _atom_site_aniso_label
    _atom_site_aniso_U_11
    _atom_site_aniso_U_22
    _atom_site_aniso_U_33
    _atom_site_aniso_U_12
    _atom_site_aniso_U_13
    _atom_site_aniso_U_23
    C1 0.0376(8) 0.0622(10) 0.0469(8) -0.0061(7) 0.0098(6) 0.0010(8)
    C2 0.0497(9) 0.0767(13) 0.0517(10) -0.0198(9) 0.0062(8) 0.0058(9)
    C3 0.0414(10) 0.119(2) 0.0647(12) -0.0225(11) 0.0068(8) 0.0159(13)
    C4 0.0342(9) 0.140(2) 0.0821(15) 0.0098(12) 0.0193(9) 0.0128(16)
    C5 0.0430(9) 0.0944(15) 0.0655(11) 0.0141(10) 0.0169(8) -0.0020(11)
    C6 0.0350(7) 0.0616(10) 0.0400(7) 0.0044(7) 0.0102(6) 0.0052(7)
    C7 0.0387(7) 0.0420(8) 0.0394(7) 0.0054(6) 0.0081(6) -0.0008(6)
    C8 0.0421(7) 0.0376(7) 0.0403(7) 0.0038(6) 0.0079(6) -0.0009(6)
    C9 0.0426(8) 0.0385(8) 0.0417(7) 0.0042(6) 0.0044(6) -0.0030(6)
    C10 0.0374(7) 0.0481(8) 0.0466(8) 0.0037(6) 0.0055(6) -0.0020(7)
    C11 0.0403(7) 0.0386(7) 0.0437(8) -0.0035(6) 0.0102(6) -0.0024(6)
    C12 0.0397(7) 0.0400(7) 0.0403(7) -0.0017(6) 0.0082(6) -0.0007(6)
    C13 0.0426(8) 0.0434(8) 0.0448(8) -0.0040(6) 0.0067(6) -0.0010(6)
    C14 0.0613(11) 0.0841(14) 0.0560(10) 0.0188(10) -0.0002(9) 0.0116(10)
    C15 0.0439(9) 0.0733(12) 0.0662(11) 0.0014(8) 0.0220(8) 0.0039(9)
    C16 0.0540(9) 0.0634(11) 0.0444(8) 0.0121(8) 0.0024(7) 0.0013(8)
    C17 0.0467(8) 0.0512(9) 0.0415(8) 0.0065(7) 0.0089(6) 0.0045(7)
    C18 0.119(2) 0.0965(19) 0.1025(18) 0.0165(16) 0.0740(17) 0.0306(15)
    N1 0.0410(7) 0.0695(9) 0.0493(8) -0.0001(6) 0.0142(6) 0.0047(7)
    O1 0.0550(7) 0.0707(8) 0.0418(6) -0.0006(6) 0.0115(5) 0.0031(6)
    O2 0.0510(7) 0.0724(8) 0.0494(6) 0.0148(6) 0.0085(5) 0.0126(6)
    O3 0.0582(7) 0.0396(6) 0.0613(7) 0.0005(5) 0.0093(6) -0.0078(5)
    O4 0.0821(9) 0.0578(8) 0.0607(8) 0.0108(7) 0.0313(7) -0.0045(6)
    O5 0.0826(9) 0.0585(8) 0.0754(9) 0.0083(7) 0.0420(7) 0.0149(7)
    Cl1 0.0875(4) 0.0874(5) 0.1206(5) -0.0422(3) 0.0133(4) -0.0251(4)
_geom_special_details
;
All e.s.d.'s (except the e.s.d. in the dihedral angle between two l.s. planes)
are estimated using the full covariance matrix. The cell e.s.d.'s are taken
into account individually in the estimation of e.s.d.'s in distances, angles
and torsion angles; correlations between e.s.d.'s in cell parameters are only
used when they are defined by crystal symmetry. An approximate (isotropic)
treatment of cell e.s.d.'s is used for estimating e.s.d.'s involving l.s.
planes.
;
loop_
    _geom_bond_atom_site_label_1
    _geom_bond_atom_site_label_2
    _geom_bond_site_symmetry_2
    _geom_bond_distance
    _geom_bond_publ_flag
    C1 C6 . 1.379(2) ?
    C1 C2 . 1.383(2) ?
    C1 H1 . 0.9300 ?
    C2 C3 . 1.370(3) ?
    C2 Cl1 . 1.743(2) ?
    C3 C4 . 1.365(4) ?
    C3 H3 . 0.9300 ?
    C4 C5 . 1.385(3) ?
    C4 H4 . 0.9300 ?
    C5 C6 . 1.388(2) ?
    C5 H5 . 0.9300 ?
    C6 C7 . 1.525(2) ?
    C7 C12 . 1.511(2) ?
    C7 C8 . 1.542(2) ?
    C7 H7 . 0.9800 ?
    C8 C17 . 1.508(2) ?
    C8 C9 . 1.534(2) ?
    C8 H8 . 0.9800 ?
    C9 O3 . 1.430(2) ?
    C9 C10 . 1.514(2) ?
    C9 C16 . 1.525(2) ?
    C10 C11 . 1.507(2) ?
    C10 H10A . 0.9700 ?
    C10 H10B . 0.9700 ?
    C11 N1 . 1.345(2) ?
    C11 C12 . 1.373(2) ?
    C12 C13 . 1.445(2) ?
    C13 O1 . 1.2237(19) ?
    C13 O2 . 1.350(2) ?
    C14 O2 . 1.433(2) ?
    C14 H14A . 0.9600 ?
    C14 H14B . 0.9600 ?
    C14 H14C . 0.9600 ?
    C15 N1 . 1.444(2) ?
    C15 H15A . 0.9600 ?
    C15 H15B . 0.9600 ?
    C15 H15C . 0.9600 ?
    C16 H16A . 0.9600 ?
    C16 H16B . 0.9600 ?
    C16 H16C . 0.9600 ?
    C17 O4 . 1.200(2) ?
    C17 O5 . 1.319(2) ?
    C18 O5 . 1.451(2) ?
    C18 H18A . 0.9600 ?
    C18 H18B . 0.9600 ?
    C18 H18C . 0.9600 ?
    N1 H1A . 0.8600 ?
    O3 H4A . 0.8200 ?
loop_
    _geom_angle_atom_site_label_1
    _geom_angle_atom_site_label_2
    _geom_angle_atom_site_label_3
    _geom_angle_site_symmetry_1
    _geom_angle_site_symmetry_3
    _geom_angle
    _geom_angle_publ_flag
    C6 C1 C2 . . 119.88(16) ?
    C6 C1 H1 . . 120.1 ?
    C2 C1 H1 . . 120.1 ?
    C3 C2 C1 . . 121.8(2) ?
    C3 C2 Cl1 . . 119.31(16) ?
    C1 C2 Cl1 . . 118.94(16) ?
    C4 C3 C2 . . 118.21(19) ?
    C4 C3 H3 . . 120.9 ?
    C2 C3 H3 . . 120.9 ?
    C3 C4 C5 . . 121.43(19) ?
    C3 C4 H4 . . 119.3 ?
    C5 C4 H4 . . 119.3 ?
    C4 C5 C6 . . 120.0(2) ?
    C4 C5 H5 . . 120.0 ?
    C6 C5 H5 . . 120.0 ?
    C1 C6 C5 . . 118.74(17) ?
    C1 C6 C7 . . 120.30(13) ?
    C5 C6 C7 . . 120.86(17) ?
    C12 C7 C6 . . 113.42(12) ?
    C12 C7 C8 . . 112.29(12) ?
    C6 C7 C8 . . 106.51(12) ?
    C12 C7 H7 . . 108.1 ?
    C6 C7 H7 . . 108.1 ?
    C8 C7 H7 . . 108.1 ?
    C17 C8 C9 . . 110.78(12) ?
    C17 C8 C7 . . 109.55(12) ?
    C9 C8 C7 . . 111.98(12) ?
    C17 C8 H8 . . 108.1 ?
    C9 C8 H8 . . 108.1 ?
    C7 C8 H8 . . 108.1 ?
    O3 C9 C10 . . 105.67(13) ?
    O3 C9 C16 . . 110.09(13) ?
    C10 C9 C16 . . 110.33(13) ?
    O3 C9 C8 . . 111.62(12) ?
    C10 C9 C8 . . 107.83(12) ?
    C16 C9 C8 . . 111.13(14) ?
    C11 C10 C9 . . 114.41(13) ?
    C11 C10 H10A . . 108.7 ?
    C9 C10 H10A . . 108.7 ?
    C11 C10 H10B . . 108.7 ?
    C9 C10 H10B . . 108.7 ?
    H10A C10 H10B . . 107.6 ?
    N1 C11 C12 . . 123.34(14) ?
    N1 C11 C10 . . 115.45(13) ?
    C12 C11 C10 . . 121.20(13) ?
    C11 C12 C13 . . 119.52(14) ?
    C11 C12 C7 . . 122.84(13) ?
    C13 C12 C7 . . 117.55(13) ?
    O1 C13 O2 . . 120.94(14) ?
    O1 C13 C12 . . 127.01(15) ?
    O2 C13 C12 . . 112.03(13) ?
    O2 C14 H14A . . 109.5 ?
    O2 C14 H14B . . 109.5 ?
    H14A C14 H14B . . 109.5 ?
    O2 C14 H14C . . 109.5 ?
    H14A C14 H14C . . 109.5 ?
    H14B C14 H14C . . 109.5 ?
    N1 C15 H15A . . 109.5 ?
    N1 C15 H15B . . 109.5 ?
    H15A C15 H15B . . 109.5 ?
    N1 C15 H15C . . 109.5 ?
    H15A C15 H15C . . 109.5 ?
    H15B C15 H15C . . 109.5 ?
    C9 C16 H16A . . 109.5 ?
    C9 C16 H16B . . 109.5 ?
    H16A C16 H16B . . 109.5 ?
    C9 C16 H16C . . 109.5 ?
    H16A C16 H16C . . 109.5 ?
    H16B C16 H16C . . 109.5 ?
    O4 C17 O5 . . 123.70(16) ?
    O4 C17 C8 . . 124.20(15) ?
    O5 C17 C8 . . 112.10(14) ?
    O5 C18 H18A . . 109.5 ?
    O5 C18 H18B . . 109.5 ?
    H18A C18 H18B . . 109.5 ?
    O5 C18 H18C . . 109.5 ?
    H18A C18 H18C . . 109.5 ?
    H18B C18 H18C . . 109.5 ?
    C11 N1 C15 . . 126.10(14) ?
    C11 N1 H1A . . 117.0 ?
    C15 N1 H1A . . 117.0 ?
    C13 O2 C14 . . 116.46(14) ?
    C9 O3 H4A . . 109.5 ?
    C17 O5 C18 . . 116.35(16) ?
loop_
    _geom_torsion_atom_site_label_1
    _geom_torsion_atom_site_label_2
    _geom_torsion_atom_site_label_3
    _geom_torsion_atom_site_label_4
    _geom_torsion_site_symmetry_1
    _geom_torsion_site_symmetry_2
    _geom_torsion_site_symmetry_3
    _geom_torsion_site_symmetry_4
    _geom_torsion
    _geom_torsion_publ_flag
    C6 C1 C2 C3 . . . . 1.1(3) ?
    C6 C1 C2 Cl1 . . . . -178.36(12) ?
    C1 C2 C3 C4 . . . . -0.7(3) ?
    Cl1 C2 C3 C4 . . . . 178.76(17) ?
    C2 C3 C4 C5 . . . . 0.4(3) ?
    C3 C4 C5 C6 . . . . -0.6(3) ?
    C2 C1 C6 C5 . . . . -1.2(2) ?
    C2 C1 C6 C7 . . . . 175.25(15) ?
    C4 C5 C6 C1 . . . . 1.0(3) ?
    C4 C5 C6 C7 . . . . -175.46(17) ?
    C1 C6 C7 C12 . . . . 49.45(19) ?
    C5 C6 C7 C12 . . . . -134.17(16) ?
    C1 C6 C7 C8 . . . . -74.57(17) ?
    C5 C6 C7 C8 . . . . 101.81(17) ?
    C12 C7 C8 C17 . . . . 165.93(13) ?
    C6 C7 C8 C17 . . . . -69.36(16) ?
    C12 C7 C8 C9 . . . . 42.61(17) ?
    C6 C7 C8 C9 . . . . 167.32(12) ?
    C17 C8 C9 O3 . . . . -69.40(16) ?
    C7 C8 C9 O3 . . . . 53.22(16) ?
    C17 C8 C9 C10 . . . . 174.96(12) ?
    C7 C8 C9 C10 . . . . -62.42(16) ?
    C17 C8 C9 C16 . . . . 53.92(17) ?
    C7 C8 C9 C16 . . . . 176.54(13) ?
    O3 C9 C10 C11 . . . . -70.31(16) ?
    C16 C9 C10 C11 . . . . 170.72(14) ?
    C8 C9 C10 C11 . . . . 49.17(18) ?
    C9 C10 C11 N1 . . . . 161.63(14) ?
    C9 C10 C11 C12 . . . . -17.9(2) ?
    N1 C11 C12 C13 . . . . -6.3(2) ?
    C10 C11 C12 C13 . . . . 173.14(14) ?
    N1 C11 C12 C7 . . . . 177.30(14) ?
    C10 C11 C12 C7 . . . . -3.2(2) ?
    C6 C7 C12 C11 . . . . -130.26(16) ?
    C8 C7 C12 C11 . . . . -9.5(2) ?
    C6 C7 C12 C13 . . . . 53.32(18) ?
    C8 C7 C12 C13 . . . . 174.13(13) ?
    C11 C12 C13 O1 . . . . 13.8(3) ?
    C7 C12 C13 O1 . . . . -169.67(15) ?
    C11 C12 C13 O2 . . . . -164.39(14) ?
    C7 C12 C13 O2 . . . . 12.1(2) ?
    C9 C8 C17 O4 . . . . 62.5(2) ?
    C7 C8 C17 O4 . . . . -61.5(2) ?
    C9 C8 C17 O5 . . . . -116.62(15) ?
    C7 C8 C17 O5 . . . . 119.35(15) ?
    C12 C11 N1 C15 . . . . 175.24(17) ?
    C10 C11 N1 C15 . . . . -4.3(2) ?
    O1 C13 O2 C14 . . . . 3.0(2) ?
    C12 C13 O2 C14 . . . . -178.66(16) ?
    O4 C17 O5 C18 . . . . -0.7(3) ?
    C8 C17 O5 C18 . . . . 178.47(18) ?
loop_
    _geom_hbond_atom_site_label_D
    _geom_hbond_atom_site_label_H
    _geom_hbond_atom_site_label_A
    _geom_hbond_site_symmetry_A
    _geom_hbond_distance_DH
    _geom_hbond_distance_HA
    _geom_hbond_distance_DA
    _geom_hbond_angle_DHA
    N1 H1A O1 . 0.86 2.0 2.673(2) 134
    O3 H4A O4 . 0.82 2.39 2.990(2) 131
    C15 H15B O1 3_666 0.96 2.52 3.327(3) 142
