# Supplementary material for: Dimethyl 2-(3-chloro­phen­yl)-6-hy­droxy-6-methyl-4-(methyl­amino)­cyclo­hex-3-ene-1,3-dicarboxyl­ate
Source: Acta Crystallogr Sect E Struct Rep Online. 2011 May 14;67(Pt 6):o1424. doi: 10.1107/S1600536811017089 (PMC3120530; doi:10.1107/S1600536811017089)
Supplement: Supplementary file 2 [file e-67-o1424-Isup2.hkl]

#
# h,k,l, Fc-squared, Fo-squared, sigma(Fo-squared) and status flag
#
data_I
_shelx_title ' SSXGNHRI4_3CLMK_0m in P2(1)/c'
_shelx_refln_list_code          4
_shelx_F_calc_maximum      189.04
_exptl_crystal_F_000       776.00
_reflns_d_resolution_high  0.7486
 
loop_
 _symmetry_equiv_pos_as_xyz
 'x, y, z'
 '-x, y+1/2, -z+1/2'
 '-x, -y, -z'
 'x, -y-1/2, z-1/2'
 
_cell_length_a    11.9620
_cell_length_b     9.1180
_cell_length_c    17.7040
_cell_angle_alpha  90.000
_cell_angle_beta  104.890
_cell_angle_gamma  90.000
 
_shelx_F_squared_multiplier     1.000
 
loop_
 _refln_index_h
 _refln_index_k
 _refln_index_l
 _refln_F_squared_calc
 _refln_F_squared_meas
 _refln_F_squared_sigma
 _refln_observed_status
   1   0   0     7279.69     7101.23     85.40 o
   2   0   0      230.08      196.61      2.68 o
   3   0   0       90.59       57.61      1.33 o
   4   0   0      269.74      287.62      4.17 o
   5   0   0     4208.37     4259.47     50.76 o
   6   0   0      826.27      757.23     10.08 o
   7   0   0      103.32      134.55      2.84 o
   8   0   0       55.55       49.30      1.95 o
   9   0   0      636.11      630.24      9.22 o
  10   0   0     1913.34     1838.84     27.17 o
  11   0   0       60.06       73.58      3.73 o
  12   0   0        0.18       -0.68      2.38 o
  13   0   0        3.85        0.00      2.38 o
  14   0   0       67.19       73.88      5.79 o
  15   0   0       79.53      105.21      6.81 o
   1   1   0     2656.40     2731.55     30.13 o
   2   1   0      596.62      629.67      4.96 o
   3   1   0     3108.39     3026.81     27.27 o
   4   1   0      448.03      413.65      4.26 o
   5   1   0       81.43       92.59      1.42 o
   6   1   0      479.19      544.55      5.35 o
   7   1   0      215.92      228.33      3.04 o
   8   1   0       63.27       43.33      1.37 o
   9   1   0      138.31      118.98      2.47 o
  10   1   0      309.76      272.93      4.61 o
  11   1   0      197.14      167.80      3.92 o
  12   1   0        0.54       -1.43      1.43 o
  13   1   0        0.98       -0.34      1.43 o
  14   1   0       28.84       33.93      3.00 o
  15   1   0        0.44        0.34      3.40 o
   0   2   0    30597.44    30981.15    790.60 o
   1   2   0     8775.71     8624.75    219.61 o
   2   2   0      385.90      405.71      4.50 o
   3   2   0      200.00      257.22      2.62 o
   4   2   0     3787.25     3678.54     80.04 o
   5   2   0     6969.81     7010.49     58.62 o
   6   2   0       38.47       35.31      0.97 o
   7   2   0      393.18      445.41      4.92 o
   8   2   0       28.86       21.80      1.15 o
   9   2   0       34.40       33.28      1.49 o
  10   2   0       97.74       93.86      3.26 o
  11   2   0      110.17      110.37      2.75 o
  12   2   0        2.62        3.14      1.20 o
  13   2   0        0.04        1.21      2.55 o
  14   2   0        6.18        7.69      2.52 o
  15   2   0      115.49      130.54      5.89 o
   1   3   0     5972.27     6197.41    112.19 o
   2   3   0        5.35        6.39      0.33 o
   3   3   0      203.76      220.25      2.83 o
   4   3   0     1240.29     1304.22     11.65 o
   5   3   0      481.03      581.84      8.04 o
   6   3   0      537.32      531.76      7.44 o
   7   3   0       38.39       45.47      1.74 o
   8   3   0        4.20        5.84      1.10 o
   9   3   0        2.89        1.80      1.06 o
  10   3   0      311.68      277.13      5.41 o
  11   3   0       90.44       71.90      2.85 o
  12   3   0       36.14       32.73      2.20 o
  13   3   0      104.97       96.29      4.82 o
  14   3   0        4.44        6.23      2.52 o
   0   4   0        5.34       15.66      2.72 o
   1   4   0      319.99      362.35      8.66 o
   2   4   0     1204.32     1269.04     18.17 o
   3   4   0     1747.73     1821.89     24.92 o
   4   4   0      499.95      503.16      5.88 o
   5   4   0      306.27      295.92      3.42 o
   6   4   0       53.10       53.32      1.58 o
   7   4   0       18.37       16.20      1.11 o
   8   4   0       26.80       32.26      1.51 o
   9   4   0        0.15        0.63      1.00 o
  10   4   0       36.20       31.68      1.94 o
  11   4   0        9.72        5.23      1.38 o
  12   4   0        6.64        6.42      1.57 o
  13   4   0        4.37        3.01      1.65 o
  14   4   0       16.32       19.42      3.13 o
   1   5   0      731.36      669.87     14.81 o
   2   5   0       56.27       57.39      5.58 o
   3   5   0       63.90       72.65      1.49 o
   4   5   0       17.97       14.31      0.79 o
   5   5   0       12.80       13.55      1.15 o
   6   5   0       97.11      106.30      3.11 o
   7   5   0       68.97       77.19      2.91 o
   8   5   0       86.75       91.74      5.26 o
   9   5   0        1.00        0.09      1.06 o
  10   5   0       95.40       94.80      3.10 o
  11   5   0       10.48       16.76      1.83 o
  12   5   0       45.26       51.20      4.03 o
  13   5   0        4.33        4.39      1.74 o
  14   5   0        4.89        8.89      2.42 o
   0   6   0      350.04      431.05     15.66 o
   1   6   0     1285.47     1406.15     28.65 o
   2   6   0       38.51       48.52      4.93 o
   3   6   0      670.29      706.62      8.51 o
   4   6   0      596.66      613.32      7.19 o
   5   6   0        2.37       -0.07      3.59 o
   6   6   0      104.98      105.30      3.43 o
   7   6   0        7.65        9.64      1.69 o
   8   6   0       29.06       29.75      2.52 o
   9   6   0       13.67        9.86      2.04 o
  10   6   0        4.52        3.06      1.93 o
  11   6   0      155.98      166.22      5.17 o
  12   6   0        2.54        1.98      1.89 o
  13   6   0        4.96        5.25      1.95 o
   1   7   0      156.84      160.94      8.00 o
   2   7   0       73.27       64.82      4.45 o
   3   7   0       12.42        9.98      0.73 o
   4   7   0       65.16       62.43      2.70 o
   5   7   0      154.11      167.86      3.85 o
   6   7   0        3.52        3.92      1.44 o
   7   7   0        9.09       13.03      4.43 o
   8   7   0       29.85       27.99      2.41 o
   9   7   0        0.30       -0.85      1.69 o
  10   7   0        0.58       -1.18      1.79 o
  11   7   0       52.11       64.31      4.21 o
  12   7   0       15.35       18.51      6.47 o
   0   8   0        8.86        7.15      3.75 o
   1   8   0       41.03       39.86      3.83 o
   2   8   0        0.19       -0.65      0.65 o
   3   8   0        2.56       -0.75      0.90 o
   4   8   0      259.61      250.58      9.49 o
   5   8   0      101.33      100.86      3.36 o
   6   8   0       40.95       35.08      2.41 o
   7   8   0       22.32       19.07      2.17 o
   8   8   0       10.81        8.29      2.04 o
   9   8   0        5.98        4.94      1.93 o
  10   8   0       19.35       24.52      5.96 o
  11   8   0       67.86       75.20      4.69 o
   1   9   0       27.96       32.16      4.77 o
   2   9   0        7.60        6.94      1.24 o
   3   9   0        2.74        0.56      0.90 o
   4   9   0      102.30       93.26      2.96 o
   5   9   0        2.88        2.68      1.26 o
   6   9   0      121.86      126.07      4.45 o
   7   9   0        2.50        1.23      1.70 o
   8   9   0        0.26       -0.16      1.55 o
   9   9   0        2.07        5.62      2.17 o
  10   9   0        0.00       -1.02      1.93 o
   0  10   0        3.11        3.06      4.43 o
   1  10   0        4.61        6.75      3.24 o
   2  10   0        0.08       -1.41      1.83 o
   3  10   0       25.31       24.19      1.50 o
   4  10   0        0.07        0.49      1.17 o
   5  10   0        4.22        2.73      1.40 o
   6  10   0       19.40       19.16      2.17 o
   7  10   0        1.81        4.60      2.21 o
   8  10   0        1.01        1.04      2.21 o
   1  11   0        0.02       -2.72      4.77 o
   2  11   0       13.67       11.46      1.64 o
   3  11   0        8.64       11.05      2.13 o
   4  11   0        6.72        3.69      1.40 o
   5  11   0        0.27        0.00      1.44 o
   6  11   0       33.10       38.11      5.45 o
   1  12   0        4.07        4.43      5.79 o
   2  12   0        2.37        3.14      1.64 o
 -15   1   1        2.89        5.11      3.40 o
 -14   1   1        9.84       12.05      1.95 o
 -13   1   1       29.17       39.44      2.48 o
 -12   1   1      140.59      104.81      4.83 o
 -11   1   1       88.28       72.05      2.33 o
 -10   1   1      766.16      673.94      8.84 o
  -9   1   1       11.57       13.45      0.97 o
  -8   1   1       12.72       13.88      0.94 o
  -7   1   1      153.31      160.60      2.22 o
  -6   1   1     3355.88     3531.34     30.02 o
  -5   1   1     1010.65      830.79      7.55 o
  -4   1   1      619.39      502.33      4.69 o
  -3   1   1     1416.66     1463.08     12.63 o
  -2   1   1     6690.63     6766.54     54.20 o
  -1   1   1     1337.64     1379.00     17.13 o
   0   1   1      107.64      101.81      4.26 o
   1   1   1     8180.83     8586.88     94.05 o
   2   1   1       71.81       63.63      1.12 o
   3   1   1     8489.19     8313.19     93.71 o
   4   1   1     2325.99     2368.92     21.61 o
   5   1   1     6928.39     7264.31     65.10 o
   6   1   1      195.02      200.92      2.66 o
   7   1   1      472.02      388.73      4.51 o
   8   1   1      142.18      136.30      2.36 o
   9   1   1       40.16       41.41      1.67 o
  10   1   1        0.13       -0.03      1.05 o
  11   1   1      172.52      132.62      5.01 o
  12   1   1      127.65      112.17      3.72 o
  13   1   1       28.16       33.79      7.32 o
  14   1   1        0.05       -1.50      1.79 o
  15   1   1        2.67        2.72      3.40 o
 -15   2   1        4.04        6.81      2.65 o
 -14   2   1       28.54       29.53      3.13 o
 -13   2   1        6.19        1.70      2.04 o
 -12   2   1       72.10       87.77      2.86 o
 -11   2   1       26.02       26.00      1.52 o
 -10   2   1       43.86       35.44      1.62 o
  -9   2   1       39.62       40.76      1.65 o
  -8   2   1      261.49      230.96      3.68 o
  -7   2   1      370.86      357.52      4.16 o
  -6   2   1       83.21       99.39      1.64 o
  -5   2   1        0.78       -0.48      0.48 o
  -4   2   1      190.90      166.21      2.50 o
  -3   2   1      195.32      157.14      1.89 o
  -2   2   1      273.24      344.76      5.09 o
  -1   2   1      358.39      327.30      5.48 o
   0   2   1    14883.43    14631.99    265.67 o
   1   2   1    13823.05    13239.68    298.67 o
   2   2   1       15.10       10.98      0.93 o
   3   2   1     2361.48     2281.96     22.37 o
   4   2   1      633.93      587.80      6.91 o
   5   2   1       45.74       54.80      1.17 o
   6   2   1       44.26       31.62      0.88 o
   7   2   1       68.70       63.20      1.47 o
   8   2   1       87.99       88.03      2.16 o
   9   2   1       31.76       38.72      1.60 o
  10   2   1        8.06        8.67      1.12 o
  11   2   1       17.55       22.56      1.49 o
  12   2   1        6.33        2.90      2.72 o
  13   2   1        0.17       -1.36      1.93 o
  14   2   1        4.09        2.71      2.28 o
  15   2   1       20.95       28.26      5.11 o
 -15   3   1        0.42       -0.99      2.28 o
 -14   3   1       27.75       37.42      3.48 o
 -13   3   1        9.00        9.78      2.72 o
 -12   3   1       40.39       38.58      2.37 o
 -11   3   1        7.69        8.32      1.44 o
 -10   3   1        9.84        6.19      1.35 o
  -9   3   1        0.66        1.41      1.06 o
  -8   3   1        8.62        8.31      1.10 o
  -7   3   1        0.86        0.48      0.71 o
  -6   3   1        5.55        3.37      0.66 o
  -5   3   1      368.30      331.66      4.15 o
  -4   3   1      573.58      548.30      6.80 o
  -3   3   1      929.62      884.79      9.38 o
  -2   3   1     2101.48     2149.48     24.06 o
  -1   3   1     2650.04     2627.16     69.12 o
   0   3   1     1730.10     1742.15     32.86 o
   1   3   1     4958.81     5188.99     76.81 o
   2   3   1      849.68      939.68     12.81 o
   3   3   1     1028.46      967.71     20.95 o
   4   3   1       35.30       66.51      2.43 o
   5   3   1      421.08      429.60      6.46 o
   6   3   1       77.17       83.74      2.12 o
   7   3   1      416.82      410.26      6.28 o
   8   3   1       16.48       11.44      1.23 o
   9   3   1        7.70        9.06      1.31 o
  10   3   1       71.06       76.96      2.81 o
  11   3   1        0.37        1.40      1.27 o
  12   3   1        1.87        1.29      1.43 o
  13   3   1        0.19       -1.32      2.21 o
  14   3   1        4.24        4.93      3.75 o
 -14   4   1        1.57        4.57      2.52 o
 -13   4   1        0.57        0.06      1.44 o
 -12   4   1        8.42        9.93      1.74 o
 -11   4   1       67.30       74.20      2.93 o
 -10   4   1      219.16      203.68      4.45 o
  -9   4   1       30.79       35.70      1.83 o
  -8   4   1       46.94       39.87      1.63 o
  -7   4   1      265.27      272.36      4.16 o
  -6   4   1      260.49      317.69      4.45 o
  -5   4   1      473.39      532.67      5.31 o
  -4   4   1     1245.29     1236.75     13.17 o
  -3   4   1       66.60       66.18      1.34 o
  -2   4   1       70.84       85.24      1.75 o
  -1   4   1     1111.85     1183.87     23.47 o
   0   4   1     3498.99     3532.21    101.97 o
   1   4   1        0.11        3.90      1.55 o
   2   4   1     3447.27     3541.29     35.73 o
   3   4   1      104.64      108.71      2.96 o
   4   4   1      144.35      139.81      2.95 o
   5   4   1      393.49      438.67      5.08 o
   6   4   1      104.61      108.99      4.05 o
   7   4   1      221.85      246.84      5.07 o
   8   4   1       67.52       69.00      2.17 o
   9   4   1       59.74       68.13      2.27 o
  10   4   1       27.37       32.83      1.95 o
  11   4   1       10.11       12.80      1.70 o
  12   4   1       32.64       41.83      2.60 o
  13   4   1        1.45        2.23      2.93 o
  14   4   1        3.30        3.76      3.23 o
 -14   5   1        0.69        2.70      2.20 o
 -13   5   1        7.39        4.72      1.82 o
 -12   5   1        0.82        1.52      1.52 o
 -11   5   1      100.98       81.49      4.08 o
 -10   5   1        7.06        6.64      1.38 o
  -9   5   1        1.99        0.68      1.10 o
  -8   5   1      140.13      115.25      3.39 o
  -7   5   1       43.63       32.44      2.89 o
  -6   5   1       16.99       14.40      2.56 o
  -5   5   1       98.57       94.93      2.20 o
  -4   5   1      232.20      218.89      4.31 o
  -3   5   1       95.63      102.30      2.03 o
  -2   5   1       99.44      112.02      7.15 o
  -1   5   1     1630.33     1885.85     36.59 o
   0   5   1      235.12      244.74      7.10 o
   1   5   1     1564.21     1552.81     49.37 o
   2   5   1     3066.10     3160.32     35.36 o
   3   5   1      222.74      249.23      3.28 o
   4   5   1      105.03       92.06      1.97 o
   5   5   1        1.80        1.70      0.87 o
   6   5   1     1082.35     1037.27     16.47 o
   7   5   1      244.50      253.69      4.75 o
   8   5   1       83.35       70.34      2.52 o
   9   5   1       95.05       78.81      2.72 o
  10   5   1      117.51      105.18      5.41 o
  11   5   1       15.36       19.40      1.91 o
  12   5   1        0.05        0.94      1.53 o
  13   5   1        1.88       -1.61      1.61 o
 -13   6   1       22.84       31.82      2.85 o
 -12   6   1       21.61       19.94      2.42 o
 -11   6   1      199.72      218.03      7.58 o
 -10   6   1       41.95       43.42      4.77 o
  -9   6   1      105.46       99.14      4.33 o
  -8   6   1      120.96      125.81      4.57 o
  -7   6   1       86.23       92.83      3.73 o
  -6   6   1      121.17      131.31      3.87 o
  -5   6   1      240.06      220.01      4.46 o
  -4   6   1       90.94       81.63      1.84 o
  -3   6   1      674.56      659.75      7.40 o
  -2   6   1       12.73        6.33      1.95 o
  -1   6   1       78.00       83.01      4.56 o
   0   6   1      333.50      298.43      8.67 o
   1   6   1      151.25      179.07      9.70 o
   2   6   1     1054.72     1036.43     18.53 o
   3   6   1       16.75       19.54      1.76 o
   4   6   1       55.45       44.69      4.37 o
   5   6   1     1693.19     1689.97     30.21 o
   6   6   1       52.73       53.57      2.46 o
   7   6   1      155.75      150.85      4.74 o
   8   6   1      309.08      315.50      8.19 o
   9   6   1        0.19       -1.02      1.44 o
  10   6   1       29.58       35.24      5.79 o
  11   6   1        3.93        4.06      1.83 o
  12   6   1        0.06       -1.48      1.77 o
  13   6   1        0.00        1.35      1.81 o
 -12   7   1        0.03        0.73      2.28 o
 -11   7   1       27.37       30.63      3.24 o
 -10   7   1        0.10        2.55      2.89 o
  -9   7   1       21.17       20.94      2.41 o
  -8   7   1       31.27       23.10      3.23 o
  -7   7   1      112.77      103.23      4.94 o
  -6   7   1      445.27      417.83      9.97 o
  -5   7   1        9.95        7.72      2.38 o
  -4   7   1      121.42      108.19      4.03 o
  -3   7   1       51.99       60.59      1.33 o
  -2   7   1      372.98      338.99      9.97 o
  -1   7   1       76.50       94.61      5.04 o
   0   7   1       28.78       43.05      3.59 o
   1   7   1       20.43       19.31      2.89 o
   2   7   1        0.26       -0.05      0.68 o
   3   7   1       69.20       72.77      2.12 o
   4   7   1      215.18      221.04      4.40 o
   5   7   1       73.66       52.69      5.96 o
   6   7   1       69.24       53.67      2.89 o
   7   7   1       18.14       18.26      2.17 o
   8   7   1        0.09       -0.89      1.55 o
   9   7   1       68.90       64.61      5.28 o
  10   7   1       13.19        7.20      3.23 o
  11   7   1        0.01       -2.04      2.04 o
  12   7   1        0.00       -1.14      2.89 o
 -11   8   1       75.55       92.33      5.06 o
 -10   8   1       22.80       20.73      2.76 o
  -9   8   1        0.03       -0.93      1.79 o
  -8   8   1       83.26       90.60      4.26 o
  -7   8   1        2.87        1.19      1.53 o
  -6   8   1      133.09      127.11      4.01 o
  -5   8   1        0.00        1.48      2.03 o
  -4   8   1        0.01       -1.42      1.42 o
  -3   8   1       46.15       47.92      1.85 o
  -2   8   1       12.50        5.74      2.55 o
  -1   8   1       98.78       99.15      5.52 o
   0   8   1        6.04        3.66      2.52 o
   1   8   1      233.22      270.43      9.15 o
   2   8   1       98.00       88.79      2.29 o
   3   8   1      257.99      267.96      4.87 o
   4   8   1       29.22       24.98      2.60 o
   5   8   1        6.12        2.04      1.44 o
   6   8   1        0.04       -1.61      2.72 o
   7   8   1      113.17      112.49      5.28 o
   8   8   1       73.98       68.60      3.73 o
   9   8   1        1.22        2.16      1.79 o
  10   8   1       32.37       39.23      3.37 o
  11   8   1       15.68       13.92      2.86 o
 -10   9   1        6.34        8.34      2.41 o
  -9   9   1       20.83       22.86      2.65 o
  -8   9   1       16.92       15.98      2.28 o
  -7   9   1        5.92        3.92      1.69 o
  -6   9   1       66.57       52.57      4.62 o
  -5   9   1       29.69       27.91      3.29 o
  -4   9   1        7.21        7.78      1.17 o
  -3   9   1        6.44        7.03      0.99 o
  -2   9   1       22.87       18.76      3.44 o
  -1   9   1       12.77       17.41      3.75 o
   0   9   1       32.76       31.13      4.77 o
   1   9   1        5.76        6.94      3.10 o
   2   9   1       10.53        8.89      2.48 o
   3   9   1        4.31        0.94      0.91 o
   4   9   1       15.76       14.93      2.48 o
   5   9   1       11.15        7.25      2.04 o
   6   9   1        0.41       -0.51      1.44 o
   7   9   1       15.58       18.72      2.28 o
   8   9   1        0.10       -0.34      1.69 o
   9   9   1       16.55       14.67      3.06 o
  10   9   1        2.81        2.82      2.04 o
  -8  10   1       12.31       15.25      2.41 o
  -7  10   1        0.76        3.06      1.69 o
  -6  10   1        2.60        3.40      2.49 o
  -5  10   1        3.11       -0.13      1.27 o
  -4  10   1       31.57       29.55      1.86 o
  -3  10   1        0.57        0.37      0.97 o
  -2  10   1        8.90       10.55      5.11 o
  -1  10   1        0.39       -0.86      3.00 o
   0  10   1        0.88       -2.16      2.76 o
   1  10   1       27.02       31.43      4.94 o
   2  10   1        0.05       -1.24      1.24 o
   3  10   1        6.46        5.33      1.17 o
   4  10   1       43.65       44.63      2.40 o
   5  10   1       71.66       68.99      6.13 o
   6  10   1       58.14       58.14      3.24 o
   7  10   1        5.51        2.61      1.79 o
   8  10   1        0.56       -1.11      1.79 o
  -6  11   1        0.22       -0.17      2.55 o
  -5  11   1        1.24        2.35      1.40 o
  -4  11   1        2.49        2.45      2.07 o
  -3  11   1        0.00       -0.68      1.04 o
  -2  11   1        1.96        6.81      5.79 o
  -1  11   1        1.24       -1.36      4.77 o
   0  11   1        0.01       -3.00      3.00 o
   1  11   1        5.88        7.15      3.61 o
   2  11   1       25.55       27.20      2.26 o
   3  11   1        0.03        0.58      1.17 o
   4  11   1        0.96        0.85      1.44 o
   5  11   1        0.82        2.44      1.55 o
   6  11   1        0.12       -1.02      1.55 o
  -2  12   1       28.29       30.50      8.34 o
  -1  12   1       10.00       12.60      6.47 o
   2  12   1        0.50       -0.68      3.40 o
 -15   0   2        3.28       -0.68      3.06 o
 -14   0   2       50.27       62.31      5.11 o
 -13   0   2        6.90        4.97      2.04 o
 -12   0   2        6.94        5.28      1.93 o
 -11   0   2       26.61       22.96      2.28 o
 -10   0   2      496.57      436.60      7.13 o
  -9   0   2        0.33       -0.59      0.92 o
  -8   0   2     2559.64     2611.69     32.69 o
  -7   0   2      949.48      889.84     11.78 o
  -6   0   2      269.14      345.78      5.18 o
  -5   0   2      126.73      122.79      2.34 o
  -4   0   2     6997.80     7005.54     82.67 o
  -3   0   2     6754.84     7177.58     77.03 o
  -2   0   2      714.67      683.32      8.42 o
  -1   0   2     6258.17     6018.75     71.62 o
   0   0   2     6003.65     6011.99     82.82 o
   1   0   2        1.72        1.06      0.20 o
   2   0   2    35734.44    33813.69    564.21 o
   3   0   2     9052.88     8918.77    105.06 o
   4   0   2       88.29      104.35      2.04 o
   5   0   2     1142.58     1160.58     14.72 o
   6   0   2     1240.09     1396.99     17.65 o
   7   0   2     1200.70     1052.63     17.40 o
   8   0   2     1946.42     1923.73     24.29 o
   9   0   2       27.87       23.71      1.83 o
  10   0   2      793.20      771.87     21.79 o
  11   0   2      125.40      131.09      6.81 o
  12   0   2       77.49       86.48      5.79 o
  13   0   2        2.91        3.40      2.72 o
  14   0   2        3.15        2.72      3.06 o
  15   0   2        2.43        5.45      3.40 o
 -15   1   2       11.46       12.30      2.65 o
 -14   1   2        0.16       -1.50      1.50 o
 -13   1   2        0.70        1.24      1.43 o
 -12   1   2       36.67       36.92      2.29 o
 -11   1   2      138.09      127.04      3.02 o
 -10   1   2      103.15      106.59      2.46 o
  -9   1   2        9.84        5.65      0.76 o
  -8   1   2       44.03       47.72      1.32 o
  -7   1   2       51.25       37.67      1.09 o
  -6   1   2     1363.55     1433.83     12.68 o
  -5   1   2      294.69      324.84      3.33 o
  -4   1   2       79.98       71.63      1.03 o
  -3   1   2      286.32      294.15      2.69 o
  -2   1   2     6905.40     6791.52     57.64 o
  -1   1   2     6767.37     6874.47     68.23 o
   0   1   2      539.58      492.16      5.11 o
   1   1   2      153.55      141.25      1.36 o
   2   1   2     1257.13     1205.35     10.30 o
   3   1   2      211.12      206.61      2.35 o
   4   1   2      821.04      814.24      7.86 o
   5   1   2      660.61      743.98      7.44 o
   6   1   2      122.11      120.08      2.42 o
   7   1   2       36.44       32.31      1.11 o
   8   1   2       70.86       53.34      1.57 o
   9   1   2       75.73       65.15      2.84 o
  10   1   2      468.42      458.63      7.05 o
  11   1   2        2.70       -1.24      1.24 o
  12   1   2       48.79       46.40      3.10 o
  13   1   2        0.17        2.11      1.88 o
  14   1   2        4.60        5.28      3.23 o
 -15   2   2       35.77       23.41      4.77 o
 -14   2   2        6.57        6.13      2.41 o
 -13   2   2       12.40       15.12      2.52 o
 -12   2   2        0.03       -0.91      1.00 o
 -11   2   2      209.19      203.07      5.29 o
 -10   2   2       15.12       10.39      1.12 o
  -9   2   2      488.68      487.99      6.60 o
  -8   2   2       88.97      117.33      2.42 o
  -7   2   2     1105.22     1107.67     10.79 o
  -6   2   2      145.03      186.54      2.40 o
  -5   2   2       96.91      120.57      1.86 o
  -4   2   2       17.20       26.56      1.23 o
  -3   2   2     3494.86     3763.24     41.98 o
  -2   2   2      776.86      767.20      8.73 o
  -1   2   2     5763.03     6033.66     66.28 o
   0   2   2      264.10      247.67      3.56 o
   1   2   2      176.04      178.51      2.32 o
   2   2   2     1128.40     1123.18     11.44 o
   3   2   2      215.16      204.14      2.92 o
   4   2   2     1835.97     1805.79     16.63 o
   5   2   2     1568.57     1732.52     17.55 o
   6   2   2        5.32        9.38      0.55 o
   7   2   2      585.28      585.26      6.27 o
   8   2   2      315.44      302.27      4.53 o
   9   2   2        0.90       -0.21      0.87 o
  10   2   2       27.85       30.83      1.72 o
  11   2   2        0.01       -0.98      0.98 o
  12   2   2       11.61       16.47      2.72 o
  13   2   2       35.11       24.36      2.89 o
  14   2   2        0.04       -2.72      3.06 o
 -15   3   2        0.07        0.15      3.58 o
 -14   3   2        2.95        1.53      2.17 o
 -13   3   2        0.72        0.23      1.57 o
 -12   3   2        2.04        5.65      1.48 o
 -11   3   2      136.70      122.22      3.56 o
 -10   3   2        9.12       10.63      1.36 o
  -9   3   2      222.83      252.29      4.71 o
  -8   3   2      107.75      101.51      2.72 o
  -7   3   2        1.31        1.95      0.75 o
  -6   3   2       18.32       21.09      0.96 o
  -5   3   2     2343.90     2556.36     25.90 o
  -4   3   2     1069.56     1063.50     11.98 o
  -3   3   2       51.47       51.79      1.09 o
  -2   3   2      561.83      516.24      5.59 o
  -1   3   2       96.14      141.76      2.29 o
   0   3   2       29.81       51.67      1.23 o
   1   3   2     7220.02     7162.27     72.09 o
   2   3   2      122.62      125.80      1.93 o
   3   3   2        5.29        2.27      0.50 o
   4   3   2      154.72      113.58      1.82 o
   5   3   2      328.68      306.52      4.29 o
   6   3   2       39.28       43.81      1.61 o
   7   3   2       74.95       83.13      2.51 o
   8   3   2        0.57        0.15      1.00 o
   9   3   2      301.34      330.36      5.95 o
  10   3   2       24.21       17.20      1.61 o
  11   3   2       21.81       19.53      1.78 o
  12   3   2       62.64       58.67      2.76 o
  13   3   2        4.68        3.40      2.38 o
  14   3   2       12.10        7.88      2.89 o
 -14   4   2        5.08        1.70      2.41 o
 -13   4   2        0.03        0.08      1.47 o
 -12   4   2       13.22       15.50      1.86 o
 -11   4   2      168.67      165.34      5.55 o
 -10   4   2        7.35        5.87      1.36 o
  -9   4   2        0.43       -0.97      0.97 o
  -8   4   2       62.57       60.47      2.17 o
  -7   4   2      322.75      277.64      4.18 o
  -6   4   2       93.21      114.98      2.09 o
  -5   4   2     1196.03     1304.81     12.35 o
  -4   4   2      328.35      328.20      4.11 o
  -3   4   2     1387.94     1450.02     28.90 o
  -2   4   2       50.22       39.21      1.71 o
  -1   4   2        1.30        0.08      1.70 o
   0   4   2     1019.08     1190.94     23.59 o
   1   4   2      685.32      687.65      9.36 o
   2   4   2      207.77      202.05      2.67 o
   3   4   2      234.43      244.03      5.12 o
   4   4   2      937.84      966.13     12.54 o
   5   4   2      577.49      573.18      6.53 o
   6   4   2       52.78       58.08      1.92 o
   7   4   2       32.97       38.51      1.61 o
   8   4   2      207.73      206.56      3.88 o
   9   4   2       49.42       41.92      1.90 o
  10   4   2       18.46       10.88      1.63 o
  11   4   2        1.33        1.42      1.35 o
  12   4   2        3.82        2.42      1.52 o
  13   4   2       28.79       24.76      2.59 o
  14   4   2        0.08       -1.04      2.28 o
 -14   5   2        7.93       14.01      2.24 o
 -13   5   2       18.14       23.36      2.29 o
 -12   5   2       29.20       24.28      2.14 o
 -11   5   2       80.86       86.93      3.17 o
 -10   5   2       20.28       18.44      1.70 o
  -9   5   2      134.76      154.57      3.69 o
  -8   5   2      378.22      392.10      7.32 o
  -7   5   2       14.54        7.78      1.37 o
  -6   5   2       12.57       10.23      1.10 o
  -5   5   2       85.98       69.77      2.08 o
  -4   5   2      494.33      499.08      5.91 o
  -3   5   2       69.69       75.99      1.40 o
  -2   5   2      106.56      123.12      2.51 o
  -1   5   2      349.18      315.11     10.55 o
   0   5   2       55.57       56.95      4.43 o
   1   5   2     2191.94     2129.48     36.96 o
   2   5   2      101.40      126.62      4.31 o
   3   5   2      187.30      193.60      2.84 o
   4   5   2        5.90        7.04      0.72 o
   5   5   2      191.92      195.65      4.43 o
   6   5   2        3.68        5.91      1.38 o
   7   5   2       44.22       42.46      2.14 o
   8   5   2       77.30       76.60      2.94 o
   9   5   2       63.52       78.59      2.81 o
  10   5   2       63.15       85.43      3.10 o
  11   5   2        4.82        4.78      1.47 o
  12   5   2        0.26        0.00      1.42 o
  13   5   2       11.12       15.65      2.20 o
 -13   6   2        7.20        4.34      1.87 o
 -12   6   2        6.08        3.58      1.88 o
 -11   6   2        0.72       -1.93      1.93 o
 -10   6   2        5.36        5.62      1.93 o
  -9   6   2       61.49       58.59      3.48 o
  -8   6   2       26.76       17.21      4.43 o
  -7   6   2       63.61       55.79      2.87 o
  -6   6   2       47.77       37.47      2.12 o
  -5   6   2      422.61      475.89      8.08 o
  -4   6   2      434.70      437.86      6.27 o
  -3   6   2      265.17      263.67      3.41 o
  -2   6   2       13.27       12.61      0.84 o
  -1   6   2       22.16       34.84      3.00 o
   0   6   2      813.80      853.59     24.17 o
   1   6   2      738.78      818.52     11.28 o
   2   6   2      249.63      260.72      4.83 o
   3   6   2      573.79      603.77      8.14 o
   4   6   2      680.67      656.43     10.93 o
   5   6   2        0.40        1.57      1.31 o
   6   6   2      149.04      149.20      4.69 o
   7   6   2       41.39       47.09      3.00 o
   8   6   2       23.41       20.61      2.41 o
   9   6   2       12.78       12.91      2.28 o
  10   6   2        4.25        4.15      2.04 o
  11   6   2        0.24        1.21      1.70 o
  12   6   2        0.13       -1.14      1.83 o
  13   6   2       44.74       50.69      4.45 o
 -12   7   2        3.53        1.29      2.28 o
 -11   7   2       22.55       27.61      3.10 o
 -10   7   2        5.49        8.26      2.28 o
  -9   7   2       26.79       33.22      2.89 o
  -8   7   2       22.31       26.90      2.41 o
  -7   7   2      133.18      126.34      4.06 o
  -6   7   2      265.32      242.85      7.60 o
  -5   7   2      131.14      127.01      4.90 o
  -4   7   2      102.08      114.89      2.89 o
  -3   7   2      592.67      618.49      7.09 o
  -2   7   2      157.85      159.59      5.11 o
  -1   7   2       44.64       44.65      4.43 o
   0   7   2        7.26        1.19      2.17 o
   1   7   2      131.26      120.29      5.95 o
   2   7   2       36.51       45.82      1.85 o
   3   7   2      219.67      237.96      3.79 o
   4   7   2       31.87       27.17      2.39 o
   5   7   2      270.17      284.27      6.02 o
   6   7   2        0.11        0.81      1.10 o
   7   7   2       31.43       29.28      2.41 o
   8   7   2       25.70       30.24      4.43 o
   9   7   2        3.11        4.27      1.79 o
  10   7   2       52.18       62.67      4.77 o
  11   7   2       19.19       22.64      3.13 o
  12   7   2        0.82        1.98      2.52 o
 -11   8   2       12.17        8.62      2.89 o
 -10   8   2        8.42        7.56      2.28 o
  -9   8   2       80.38       79.17      6.81 o
  -8   8   2        2.62       -0.08      1.55 o
  -7   8   2       52.85       52.35      3.51 o
  -6   8   2        4.86        4.71      2.98 o
  -5   8   2       38.34       35.63      2.04 o
  -4   8   2        2.65        0.13      0.93 o
  -3   8   2       21.21       19.09      2.60 o
  -2   8   2       15.69       19.09      1.53 o
  -1   8   2       48.60       40.34      3.97 o
   0   8   2       28.96       33.26      3.73 o
   1   8   2      197.95      204.16      4.82 o
   2   8   2      122.98      126.45      3.84 o
   3   8   2        6.21        5.37      1.18 o
   4   8   2        9.54        9.08      1.36 o
   5   8   2      217.91      212.86      6.59 o
   6   8   2       81.90       91.46      3.85 o
   7   8   2       12.17       12.64      5.28 o
   8   8   2       38.98       34.13      2.89 o
   9   8   2       30.40       33.76      6.30 o
  10   8   2        0.26        4.28      2.28 o
  11   8   2        0.54       -0.68      2.17 o
 -10   9   2        2.77        0.85      1.93 o
  -9   9   2       38.51       41.06      3.92 o
  -8   9   2       10.27       10.99      2.04 o
  -7   9   2       13.63        6.78      1.70 o
  -6   9   2       13.49       12.70      1.82 o
  -5   9   2       12.11       10.92      1.50 o
  -4   9   2       17.19       21.91      2.78 o
  -3   9   2       29.62       32.98      3.44 o
  -2   9   2      297.27      265.64      6.03 o
  -1   9   2       99.59       95.52      6.00 o
   0   9   2        0.88        2.55      2.89 o
   1   9   2      137.35      148.91      8.64 o
   2   9   2       47.34       44.64      2.57 o
   3   9   2       10.10       14.40      1.33 o
   4   9   2       20.96       22.66      1.68 o
   5   9   2      123.33      113.91      4.09 o
   6   9   2        2.33        1.91      1.55 o
   7   9   2        5.42        6.47      1.93 o
   8   9   2       15.36       22.66      2.65 o
   9   9   2        8.61        9.36      2.41 o
  -9  10   2        3.92        6.64      2.17 o
  -8  10   2        3.14        4.09      1.93 o
  -7  10   2        0.35        0.86      1.89 o
  -6  10   2        3.52        2.47      2.15 o
  -5  10   2        0.91        2.02      1.53 o
  -4  10   2        0.83        0.21      1.04 o
  -3  10   2        8.29        6.43      2.18 o
  -2  10   2       13.98       17.48      1.62 o
  -1  10   2       11.09       12.81      1.71 o
   0  10   2        9.13        7.78      1.27 o
   1  10   2       20.96       26.39      2.07 o
   2  10   2        2.38        2.59      1.52 o
   3  10   2        0.83       -1.02      1.02 o
   4  10   2        3.63        4.06      1.55 o
   5  10   2       56.47       55.79      5.62 o
   6  10   2        2.08        2.62      1.55 o
   7  10   2        8.64        9.24      2.04 o
   8  10   2        6.46        4.46      2.72 o
  -6  11   2       19.81       19.03      2.16 o
  -5  11   2        1.85        0.23      1.95 o
  -4  11   2       34.68       38.11      5.70 o
  -3  11   2        0.14       -0.01      1.45 o
  -2  11   2       13.70        9.38      1.63 o
  -1  11   2        5.81        2.97      1.32 o
   0  11   2       24.89       17.71      6.13 o
   1  11   2       15.16       14.64      1.83 o
   2  11   2       14.95       15.65      2.38 o
   3  11   2        9.07        9.02      1.55 o
   4  11   2        4.77        7.41      2.04 o
   5  11   2       36.02       38.24      5.96 o
   6  11   2        0.93        0.68      1.69 o
  -2  12   2        0.23       -0.31      1.64 o
  -1  12   2        1.50        1.22      1.63 o
   0  12   2        4.10        5.17      1.70 o
   1  12   2        0.92       -1.02      1.70 o
 -15   1   3        0.46        0.68      2.17 o
 -14   1   3        4.07        3.13      1.65 o
 -13   1   3       87.83       94.01      4.98 o
 -12   1   3       58.96       57.00      2.74 o
 -11   1   3       29.43       35.67      1.59 o
 -10   1   3        4.57        0.39      1.43 o
  -9   1   3        8.44        7.52      0.79 o
  -8   1   3     1301.41     1220.94     11.20 o
  -7   1   3      161.32      139.54      2.05 o
  -6   1   3     1768.99     1765.37     15.41 o
  -5   1   3     1320.18     1436.42     11.97 o
  -4   1   3      412.76      446.70      4.05 o
  -3   1   3    12234.83    11974.93     95.18 o
  -2   1   3     2336.79     2297.14     18.44 o
  -1   1   3      289.84      315.98      3.18 o
   0   1   3     2013.70     2050.72     17.58 o
   1   1   3      334.06      361.00      4.24 o
   2   1   3     6505.86     6321.05     56.53 o
   3   1   3     3076.73     3189.27     28.84 o
   4   1   3      334.12      299.42      3.38 o
   5   1   3      817.25      823.14      8.17 o
   6   1   3      169.37      176.39      2.55 o
   7   1   3      692.82      675.70      7.20 o
   8   1   3      173.74      156.56      2.84 o
   9   1   3      160.38      155.40      3.25 o
  10   1   3        5.57        2.24      1.05 o
  11   1   3       40.65       41.97      2.86 o
  12   1   3       44.30       40.44      3.00 o
  13   1   3        0.53       -1.75      1.79 o
  14   1   3       10.08       11.30      2.52 o
 -15   2   3        7.93        6.81      2.65 o
 -14   2   3       39.35       48.89      3.61 o
 -13   2   3       32.47       34.71      3.00 o
 -12   2   3        0.01       -0.95      0.95 o
 -11   2   3       34.39       33.10      1.74 o
 -10   2   3      184.46      158.27      3.16 o
  -9   2   3        0.43       -0.74      0.74 o
  -8   2   3        0.37       -0.25      0.66 o
  -7   2   3      345.12      362.43      4.63 o
  -6   2   3       13.98       20.99      0.64 o
  -5   2   3      624.75      629.57      6.46 o
  -4   2   3     1284.82     1274.94     13.48 o
  -3   2   3        3.38        3.44      0.35 o
  -2   2   3     2645.51     2581.48     28.31 o
  -1   2   3      129.78      147.63      2.04 o
   0   2   3     1557.16     1810.63     19.97 o
   1   2   3      348.86      378.57      4.13 o
   2   2   3     1592.45     1540.59     18.79 o
   3   2   3        0.33       -0.19      0.32 o
   4   2   3      354.83      378.65      7.60 o
   5   2   3       45.13       42.96      1.09 o
   6   2   3      103.77      117.51      1.70 o
   7   2   3      482.91      464.38      5.68 o
   8   2   3       25.37       17.92      1.21 o
   9   2   3        4.25        0.19      0.94 o
  10   2   3       16.51       15.48      1.33 o
  11   2   3        0.90        2.18      1.23 o
  12   2   3        5.59        5.62      2.17 o
  13   2   3        0.52        1.02      3.06 o
  14   2   3        0.12       -3.06      3.06 o
 -15   3   3        5.48       10.29      2.89 o
 -14   3   3        0.69       -1.93      1.93 o
 -13   3   3       45.37       45.08      3.56 o
 -12   3   3        1.50        0.50      1.27 o
 -11   3   3        9.65       16.62      1.60 o
 -10   3   3        3.52        2.21      1.19 o
  -9   3   3       79.49       70.36      2.51 o
  -8   3   3        4.69        1.86      0.98 o
  -7   3   3       80.71       81.44      2.10 o
  -6   3   3      538.50      613.53      7.05 o
  -5   3   3      191.72      204.21      3.05 o
  -4   3   3        1.21        0.45      0.40 o
  -3   3   3       64.95       72.65      1.48 o
  -2   3   3     4376.43     4413.11     44.21 o
  -1   3   3      100.70      135.07      1.75 o
   0   3   3      365.19      410.37      5.92 o
   1   3   3      581.42      635.35      9.46 o
   2   3   3      970.31     1041.83     17.23 o
   3   3   3      387.95      357.00      4.97 o
   4   3   3       76.81      113.45      1.88 o
   5   3   3      161.33      185.68      3.10 o
   6   3   3      354.38      344.95      5.48 o
   7   3   3      399.07      408.85      6.42 o
   8   3   3        0.05       -0.95      0.95 o
   9   3   3        6.08        4.98      1.27 o
  10   3   3        7.45        9.03      1.53 o
  11   3   3       14.17        9.32      1.60 o
  12   3   3        0.44       -1.22      2.21 o
  13   3   3        3.78        3.58      2.41 o
  14   3   3        8.95       10.21      2.89 o
 -14   4   3        9.24       10.94      2.76 o
 -13   4   3        5.15        3.63      1.61 o
 -12   4   3       41.60       37.18      2.29 o
 -11   4   3       86.09       84.74      3.08 o
 -10   4   3      118.08      103.41      3.13 o
  -9   4   3      111.55      143.33      3.40 o
  -8   4   3       50.23       60.71      2.17 o
  -7   4   3       46.90       45.40      2.03 o
  -6   4   3        2.20        0.47      0.57 o
  -5   4   3       23.06       11.36      1.21 o
  -4   4   3      154.92      148.98      2.39 o
  -3   4   3        0.13       -0.45      0.57 o
  -2   4   3     3061.14     3162.15     31.89 o
  -1   4   3     1033.21     1145.78     15.04 o
   0   4   3     1184.81     1487.13     19.21 o
   1   4   3       88.98       72.27      1.26 o
   2   4   3      385.98      394.89      4.99 o
   3   4   3      652.97      600.69      7.42 o
   4   4   3     1212.52     1283.49     13.48 o
   5   4   3       84.13       85.47      1.91 o
   6   4   3        0.98        0.01      0.69 o
   7   4   3      769.46      771.67      9.86 o
   8   4   3       56.70       57.28      2.15 o
   9   4   3        2.93        4.94      1.20 o
  10   4   3        1.38        0.56      1.17 o
  11   4   3       21.57       19.70      1.89 o
  12   4   3        9.08        8.13      1.73 o
  13   4   3        6.80        3.53      2.22 o
 -14   5   3        3.05        2.15      1.83 o
 -13   5   3       10.70        9.59      1.83 o
 -12   5   3       11.60       13.15      2.36 o
 -11   5   3       52.46       40.49      3.69 o
 -10   5   3        3.59        2.30      1.25 o
  -9   5   3      174.46      159.13      3.69 o
  -8   5   3        1.57       -0.46      1.47 o
  -7   5   3       49.66       41.64      2.31 o
  -6   5   3       56.45       60.70      2.52 o
  -5   5   3        4.73        6.08      0.78 o
  -4   5   3       11.72       14.99      0.78 o
  -3   5   3        5.78        9.39      0.73 o
  -2   5   3     1776.97     1902.08     19.56 o
  -1   5   3     1616.68     1717.07     28.00 o
   0   5   3       12.78       10.95      1.31 o
   1   5   3      135.08      177.08      6.54 o
   2   5   3      228.81      201.41      5.95 o
   3   5   3      491.16      451.19      7.39 o
   4   5   3       38.00       44.92      1.64 o
   5   5   3       58.73       63.37      3.06 o
   6   5   3      150.39      149.93      3.36 o
   7   5   3       47.36       34.01      2.07 o
   8   5   3      211.08      177.15      4.17 o
   9   5   3       24.43       23.22      1.63 o
  10   5   3       65.43       66.85      2.81 o
  11   5   3       53.69       53.58      2.68 o
  12   5   3        0.46       -1.25      1.52 o
  13   5   3        0.45       -0.34      1.70 o
 -13   6   3        6.76       10.56      2.08 o
 -12   6   3       23.86       20.09      2.29 o
 -11   6   3      173.99      189.66      6.86 o
 -10   6   3       24.07       17.88      2.38 o
  -9   6   3      108.26      121.19      5.45 o
  -8   6   3       45.62       45.97      2.81 o
  -7   6   3      146.62      142.93      4.29 o
  -6   6   3      102.10      111.05      5.20 o
  -5   6   3       79.05       89.83      3.04 o
  -4   6   3       86.61       86.05      1.82 o
  -3   6   3       44.20       53.14      1.60 o
  -2   6   3       38.64       53.39      1.51 o
  -1   6   3      610.28      572.84      8.21 o
   0   6   3       33.84       28.42      1.12 o
   1   6   3       53.71       57.97      1.72 o
   2   6   3      107.25       99.14      2.36 o
   3   6   3     1016.15     1023.20     13.63 o
   4   6   3      448.18      478.74     12.52 o
   5   6   3      147.31      157.06      4.31 o
   6   6   3      100.24       89.56      6.10 o
   7   6   3      218.26      233.17      6.17 o
   8   6   3      150.21      164.52      4.94 o
   9   6   3       11.40       11.94      2.28 o
  10   6   3        2.59        2.87      1.63 o
  11   6   3       15.54       16.63      3.04 o
  12   6   3        2.32        3.84      1.83 o
 -13   7   3        2.47        3.40      2.65 o
 -12   7   3        1.43        2.72      3.23 o
 -11   7   3        0.29        5.45      2.41 o
 -10   7   3        9.35       11.96      3.06 o
  -9   7   3       61.96       61.32      3.61 o
  -8   7   3       12.71       11.70      1.98 o
  -7   7   3        5.65        1.80      1.38 o
  -6   7   3       74.93       64.11      2.91 o
  -5   7   3      248.76      224.81      5.24 o
  -4   7   3      123.12      106.18      3.05 o
  -3   7   3       13.37       14.53      1.18 o
  -2   7   3       12.01       14.81      1.08 o
  -1   7   3       93.50       83.63      2.66 o
   0   7   3        5.38        5.19      1.13 o
   1   7   3      108.51      116.53      2.76 o
   2   7   3      153.72      147.12      4.91 o
   3   7   3        7.06        6.10      1.15 o
   4   7   3      168.78      174.77      4.31 o
   5   7   3        8.98        7.76      1.54 o
   6   7   3       33.17       31.10      2.26 o
   7   7   3       26.77       20.06      2.56 o
   8   7   3       27.92       18.94      2.41 o
   9   7   3       12.44       11.79      2.28 o
  10   7   3        9.19       11.88      2.52 o
  11   7   3       23.68       23.08      3.13 o
 -11   8   3       64.58       66.68      4.45 o
 -10   8   3       29.70       22.21      4.09 o
  -9   8   3       33.88       34.67      3.00 o
  -8   8   3       55.81       56.42      3.12 o
  -7   8   3       17.82       15.97      1.93 o
  -6   8   3       58.86       51.87      3.90 o
  -5   8   3        0.80        0.13      1.15 o
  -4   8   3        6.21        9.45      1.17 o
  -3   8   3      353.97      363.86      6.72 o
  -2   8   3       20.98       15.45      1.66 o
  -1   8   3      598.51      616.16      9.17 o
   0   8   3       28.52       21.84      1.85 o
   1   8   3      101.64       99.05      3.34 o
   2   8   3      438.42      421.80      5.86 o
   3   8   3      232.65      243.55      5.22 o
   4   8   3       72.42       73.92      2.75 o
   5   8   3      132.00      136.83      4.15 o
   6   8   3       96.44       95.77      3.97 o
   7   8   3        4.28        3.04      1.79 o
   8   8   3       57.28       69.78      3.97 o
   9   8   3       20.74       20.31      2.76 o
  10   8   3        1.57        2.00      2.04 o
 -10   9   3       10.17        3.23      2.17 o
  -9   9   3        0.41       -0.51      1.69 o
  -8   9   3       17.94       14.71      4.00 o
  -7   9   3        0.17       -0.65      1.39 o
  -6   9   3       28.35       29.34      2.17 o
  -5   9   3        2.66        3.61      1.27 o
  -4   9   3        1.86        1.55      1.88 o
  -3   9   3        3.29        5.03      1.10 o
  -2   9   3        0.19       -1.00      1.87 o
  -1   9   3       31.58       29.92      2.02 o
   0   9   3      155.00      157.16      5.99 o
   1   9   3      116.04      126.49      4.45 o
   2   9   3       39.56       34.84      2.14 o
   3   9   3        7.02        4.57      1.16 o
   4   9   3        0.13       -0.23      1.25 o
   5   9   3        4.06        2.15      1.55 o
   6   9   3       37.50       39.99      3.58 o
   7   9   3       15.12       14.94      2.28 o
   8   9   3        0.42       -0.34      2.55 o
   9   9   3       11.23       11.42      2.52 o
  -9  10   3        0.41       -0.17      1.93 o
  -8  10   3       17.92       20.92      2.52 o
  -7  10   3        0.23        0.10      1.87 o
  -6  10   3       57.72       55.10      3.79 o
  -5  10   3        2.54        6.03      2.79 o
  -4  10   3        7.12        6.37      1.27 o
  -3  10   3       35.37       36.70      1.95 o
  -2  10   3       11.37       10.36      2.89 o
  -1  10   3       83.57       90.37      5.11 o
   0  10   3        2.45       -1.32      1.44 o
   1  10   3        0.11       -0.75      1.35 o
   2  10   3       53.28       51.14      2.90 o
   3  10   3      114.29      119.03      3.57 o
   4  10   3        1.43       -0.34      1.44 o
   5  10   3        1.46        1.02      1.69 o
   6  10   3       12.91        7.27      1.79 o
   7  10   3        1.90        3.29      1.79 o
   8  10   3       13.09       14.64      2.52 o
  -6  11   3        2.92        2.49      1.61 o
  -5  11   3        0.00       -1.05      1.39 o
  -4  11   3        2.09        2.50      1.28 o
  -3  11   3        2.00        5.29      1.27 o
  -2  11   3        0.30        1.45      2.21 o
  -1  11   3        0.46       -1.36      1.36 o
   0  11   3        2.93        3.47      1.62 o
   1  11   3       59.15       65.45      3.65 o
   2  11   3       19.30       20.81      1.58 o
   3  11   3        2.01        0.85      1.53 o
   4  11   3        5.11        5.31      1.79 o
   5  11   3        0.39       -0.73      1.55 o
  -2  12   3        0.79        0.53      1.63 o
  -1  12   3       19.84       20.90      2.56 o
   0  12   3        2.28        0.92      2.55 o
   1  12   3        2.83        1.70      2.04 o
 -15   0   4        0.09       -1.19      1.93 o
 -14   0   4       66.08       65.99      3.97 o
 -13   0   4        7.45       13.41      2.28 o
 -12   0   4        5.13        1.36      1.69 o
 -11   0   4       43.35       35.26      2.52 o
 -10   0   4       89.69       84.78      2.76 o
  -9   0   4        7.60        7.65      1.10 o
  -8   0   4       46.00       38.79      1.69 o
  -7   0   4      255.26      248.20      4.20 o
  -6   0   4      149.28      141.11      2.76 o
  -5   0   4     2402.24     2480.42     27.24 o
  -4   0   4      299.80      281.73      3.74 o
  -3   0   4     1123.27     1192.26     13.31 o
  -2   0   4     3465.86     3427.07     37.00 o
  -1   0   4       53.23       33.53      0.97 o
   0   0   4    23605.07    23690.78    325.06 o
   1   0   4      272.81      291.79      4.65 o
   2   0   4     1513.79     1479.82     20.96 o
   3   0   4     1560.12     1697.79     24.10 o
   4   0   4     1882.79     1866.92     26.59 o
   5   0   4     4864.69     4460.63     61.97 o
   6   0   4        8.40        8.96      1.10 o
   7   0   4       43.68       38.84      3.62 o
   8   0   4        0.69       -1.15      1.15 o
   9   0   4      929.60      894.50     17.80 o
  10   0   4      940.68      918.28     25.20 o
  11   0   4      112.78      113.04      6.47 o
  12   0   4        0.93        0.34      2.72 o
  13   0   4        7.25       15.32      3.40 o
  14   0   4       13.95       16.00      3.75 o
 -15   1   4        9.84        7.32      2.41 o
 -14   1   4       32.87       38.56      2.91 o
 -13   1   4        0.77       -0.11      1.38 o
 -12   1   4        0.89       -0.39      1.10 o
 -11   1   4       29.38       33.81      1.51 o
 -10   1   4      853.91      876.93      9.92 o
  -9   1   4      188.02      171.02      2.56 o
  -8   1   4      111.53      107.66      1.92 o
  -7   1   4        0.33        0.21      0.48 o
  -6   1   4      572.17      605.64      5.56 o
  -5   1   4      298.72      316.39      3.16 o
  -4   1   4     1666.52     1695.98     13.89 o
  -3   1   4      456.44      531.66      4.64 o
  -2   1   4      458.79      467.24      4.44 o
  -1   1   4      773.36      735.75      6.49 o
   0   1   4    19161.71    19121.70    152.30 o
   1   1   4     1941.72     2049.21     18.60 o
   2   1   4        0.09        1.51      0.35 o
   3   1   4      629.09      587.22      5.90 o
   4   1   4     1728.21     1708.50     15.95 o
   5   1   4       24.11       17.08      0.79 o
   6   1   4       48.03       38.17      1.19 o
   7   1   4       11.74       10.01      0.84 o
   8   1   4       24.09       28.70      1.34 o
   9   1   4      105.36      104.30      3.04 o
  10   1   4       65.82       67.75      2.90 o
  11   1   4        7.73        4.90      1.79 o
  12   1   4       13.09       10.88      2.28 o
  13   1   4        0.00        0.23      2.21 o
  14   1   4        6.79       10.55      3.75 o
 -15   2   4        2.07        2.33      2.28 o
 -14   2   4        0.80        4.77      2.17 o
 -13   2   4        6.50        6.30      2.17 o
 -12   2   4       13.09       19.37      1.73 o
 -11   2   4       66.09       70.70      2.23 o
 -10   2   4        0.09       -0.19      0.90 o
  -9   2   4      276.82      273.56      4.29 o
  -8   2   4      174.62      158.21      2.91 o
  -7   2   4        1.00        6.27      0.64 o
  -6   2   4      263.34      266.57      2.77 o
  -5   2   4      604.93      601.99      6.24 o
  -4   2   4       27.74       18.49      1.79 o
  -3   2   4       70.34       65.25      1.32 o
  -2   2   4       91.10       74.86      1.39 o
  -1   2   4     3824.53     3890.90     38.40 o
   0   2   4     2645.58     2491.54     24.82 o
   1   2   4     1988.17     1941.34     19.44 o
   2   2   4      175.65      225.29      3.04 o
   3   2   4     1381.37     1347.67     12.45 o
   4   2   4      308.08      288.14      3.29 o
   5   2   4     1011.00      907.11      8.98 o
   6   2   4        1.20        3.49      0.61 o
   7   2   4        1.21        0.96      0.74 o
   8   2   4      239.95      219.97      4.26 o
   9   2   4        5.75        4.49      1.02 o
  10   2   4       96.68       97.22      2.62 o
  11   2   4       49.69       49.71      2.28 o
  12   2   4       11.32       10.21      3.40 o
  13   2   4       14.43       23.15      4.43 o
  14   2   4       36.36       39.84      5.11 o
 -15   3   4       16.27       24.76      3.24 o
 -14   3   4        3.10        4.98      2.28 o
 -13   3   4        5.99        7.91      1.77 o
 -12   3   4       35.78       35.64      2.43 o
 -11   3   4        8.07        5.14      1.31 o
 -10   3   4      158.38      161.93      3.82 o
  -9   3   4       29.53       26.01      1.64 o
  -8   3   4       13.76       14.51      1.23 o
  -7   3   4      283.98      295.60      4.08 o
  -6   3   4      128.37      142.00      2.68 o
  -5   3   4       31.85       33.57      1.72 o
  -4   3   4        4.90        8.48      0.55 o
  -3   3   4     1451.81     1476.84     25.42 o
  -2   3   4      368.14      358.91      4.54 o
  -1   3   4     1234.12     1177.79     13.32 o
   0   3   4     2142.78     2097.10     26.02 o
   1   3   4     3815.02     4056.81     44.28 o
   2   3   4       67.67       52.71      1.24 o
   3   3   4       69.68       52.82      1.19 o
   4   3   4       36.76       23.18      1.03 o
   5   3   4      679.31      687.15      8.54 o
   6   3   4      202.99      180.34      3.52 o
   7   3   4       61.50       61.03      2.25 o
   8   3   4       52.53       61.97      2.42 o
   9   3   4      168.38      153.04      4.23 o
  10   3   4        1.05        0.00      1.19 o
  11   3   4      108.80      114.70      3.60 o
  12   3   4        0.59       -1.42      1.50 o
  13   3   4        4.12        2.04      3.40 o
  14   3   4        0.36       -0.68      3.40 o
 -15   4   4        0.63       -1.02      2.52 o
 -14   4   4        7.78        7.43      2.52 o
 -13   4   4       43.11       43.53      2.55 o
 -12   4   4       34.32       32.75      3.19 o
 -11   4   4       97.36       85.97      3.06 o
 -10   4   4        0.37        2.73      1.23 o
  -9   4   4       11.17        7.27      1.23 o
  -8   4   4       81.47       80.74      2.30 o
  -7   4   4      104.61      103.26      2.40 o
  -6   4   4       31.77       21.69      1.11 o
  -5   4   4        0.08       -0.63      0.63 o
  -4   4   4      328.39      316.98      4.01 o
  -3   4   4      475.13      473.32      6.58 o
  -2   4   4      824.81      950.32     12.05 o
  -1   4   4     1124.31     1189.29     13.54 o
   0   4   4      563.05      651.15      7.69 o
   1   4   4      286.38      321.05      5.08 o
   2   4   4       94.11      106.55      2.01 o
   3   4   4       16.44       13.14      0.80 o
   4   4   4        0.07        0.03      0.44 o
   5   4   4       44.95       38.32      1.43 o
   6   4   4      191.03      177.28      3.32 o
   7   4   4       35.81       32.97      1.79 o
   8   4   4      106.84       92.66      2.71 o
   9   4   4        1.43        1.57      1.16 o
  10   4   4       19.71       15.05      1.62 o
  11   4   4       19.30       14.00      1.65 o
  12   4   4       27.02       25.46      2.17 o
  13   4   4        5.57        6.81      2.65 o
 -14   5   4        2.91        3.78      1.94 o
 -13   5   4        6.27        1.64      1.57 o
 -12   5   4       16.62       14.30      1.81 o
 -11   5   4        1.14        0.68      1.36 o
 -10   5   4      134.81      141.70      3.72 o
  -9   5   4       19.25       13.23      1.44 o
  -8   5   4        1.05       -1.63      1.63 o
  -7   5   4      101.24      114.00      3.74 o
  -6   5   4      748.49      713.19     12.21 o
  -5   5   4        6.36        8.56      1.13 o
  -4   5   4        4.07        4.31      0.62 o
  -3   5   4      330.92      324.94      4.06 o
  -2   5   4       26.70       17.55      0.71 o
  -1   5   4      173.82      153.59      3.03 o
   0   5   4      298.28      300.87      3.87 o
   1   5   4     1265.98     1289.98     18.02 o
   2   5   4      614.19      611.73      7.57 o
   3   5   4       32.41       23.48      1.05 o
   4   5   4      490.98      494.21      8.81 o
   5   5   4       16.98       16.52      1.64 o
   6   5   4      521.60      545.58      8.42 o
   7   5   4       39.90       35.79      1.90 o
   8   5   4       16.99       21.49      1.80 o
   9   5   4       22.25       22.69      1.70 o
  10   5   4       37.82       38.81      2.29 o
  11   5   4       31.96       34.43      2.33 o
  12   5   4       25.42       29.27      2.50 o
  13   5   4        0.37        0.08      2.15 o
 -13   6   4        4.63        6.40      1.86 o
 -12   6   4        4.38        3.57      1.64 o
 -11   6   4      113.68      115.68      9.36 o
 -10   6   4       14.86       17.22      4.60 o
  -9   6   4       19.85       12.97      2.17 o
  -8   6   4       38.86       36.87      3.35 o
  -7   6   4        1.97        2.30      1.35 o
  -6   6   4      139.53      122.70      3.76 o
  -5   6   4       26.56       24.75      2.19 o
  -4   6   4      293.52      272.38      5.14 o
  -3   6   4       43.69       39.56      1.17 o
  -2   6   4       18.95        7.79      0.56 o
  -1   6   4      396.75      416.49      7.20 o
   0   6   4       74.37       56.23      1.80 o
   1   6   4      267.81      266.98      3.72 o
   2   6   4      273.20      269.69      5.24 o
   3   6   4      172.03      147.79      4.90 o
   4   6   4       71.08       77.09      5.02 o
   5   6   4       79.22       82.46      3.19 o
   6   6   4      312.08      292.96      6.58 o
   7   6   4       10.94       15.42      3.35 o
   8   6   4        7.96        5.87      1.74 o
   9   6   4        4.50        2.82      4.09 o
  10   6   4        0.00       -1.58      2.30 o
  11   6   4       38.00       42.62      3.76 o
  12   6   4       28.22       34.78      3.34 o
 -13   7   4       15.11       14.96      3.24 o
 -12   7   4       10.52       10.50      2.76 o
 -11   7   4       56.60       64.17      5.45 o
 -10   7   4       32.44       36.73      3.24 o
  -9   7   4        3.72        0.95      1.59 o
  -8   7   4       32.76       38.39      3.71 o
  -7   7   4       55.96       49.53      2.59 o
  -6   7   4      477.85      471.12      9.08 o
  -5   7   4       13.57        8.34      1.49 o
  -4   7   4      148.65      139.28      3.66 o
  -3   7   4      419.16      413.69      5.74 o
  -2   7   4        0.26        0.84      0.94 o
  -1   7   4      200.88      193.21      4.01 o
   0   7   4       81.80       87.35      2.36 o
   1   7   4      233.93      250.82      4.34 o
   2   7   4       63.02       63.93      1.80 o
   3   7   4      259.13      271.58      7.97 o
   4   7   4      430.71      418.46     15.09 o
   5   7   4       29.09       34.27      2.18 o
   6   7   4      245.73      259.82      6.22 o
   7   7   4        0.14        2.50      1.51 o
   8   7   4       31.05       39.88      3.13 o
   9   7   4       28.99       30.47      3.10 o
  10   7   4       53.10       59.31      4.09 o
  11   7   4        0.05        1.20      3.06 o
 -12   8   4        2.86        0.04      2.55 o
 -11   8   4        8.70        5.07      2.52 o
 -10   8   4       29.73       24.48      2.89 o
  -9   8   4        2.88        4.12      1.70 o
  -8   8   4        0.23       -0.02      1.48 o
  -7   8   4        0.06       -1.16      1.16 o
  -6   8   4       11.26       10.83      1.59 o
  -5   8   4        1.84        2.44      1.16 o
  -4   8   4       96.17       82.09      4.50 o
  -3   8   4       47.16       38.36      1.93 o
  -2   8   4       71.68       64.38      1.64 o
  -1   8   4        0.47       -1.20      1.20 o
   0   8   4       40.26       38.95      2.26 o
   1   8   4       86.33       77.14      1.97 o
   2   8   4       24.39       30.69      1.82 o
   3   8   4       80.35       57.99      5.03 o
   4   8   4       41.38       41.53      2.33 o
   5   8   4       26.86       28.99      2.15 o
   6   8   4       69.94       80.92      5.27 o
   7   8   4       65.50       59.43      3.61 o
   8   8   4        3.08        3.58      1.93 o
   9   8   4       10.83       12.11      2.52 o
  10   8   4        0.00       -1.58      2.04 o
 -10   9   4        5.22        4.23      3.75 o
  -9   9   4        1.98        1.20      1.79 o
  -8   9   4        1.39       -0.21      1.47 o
  -7   9   4       11.48       11.61      1.83 o
  -6   9   4      120.12      123.13      3.91 o
  -5   9   4       33.71       24.64      1.85 o
  -4   9   4        8.07       11.43      1.40 o
  -3   9   4        1.91       12.26      5.11 o
  -2   9   4       15.28        9.62      1.03 o
  -1   9   4       41.75       42.26      2.80 o
   0   9   4       16.74       16.96      1.88 o
   1   9   4       44.54       47.42      2.19 o
   2   9   4        0.92        0.97      1.02 o
   3   9   4        5.65        3.86      1.50 o
   4   9   4      292.13      306.92      6.70 o
   5   9   4        7.34       10.99      1.80 o
   6   9   4      108.25      130.36      4.93 o
   7   9   4        0.53       -1.55      1.55 o
   8   9   4        2.16        1.02      2.55 o
   9   9   4       27.20       31.70      5.62 o
  -9  10   4        1.37        1.02      1.93 o
  -8  10   4        0.00        0.33      1.70 o
  -7  10   4        0.05       -2.31      2.31 o
  -6  10   4        0.73       -1.47      2.54 o
  -5  10   4        0.01       -0.04      1.26 o
  -4  10   4        1.18        1.10      1.17 o
  -3  10   4        4.52        5.23      1.17 o
  -2  10   4        1.26       -1.18      1.30 o
  -1  10   4       11.33       11.03      3.06 o
   0  10   4        0.05       -1.30      1.30 o
   1  10   4       23.79       21.98      2.55 o
   2  10   4       33.31       34.63      2.75 o
   3  10   4       38.21       34.97      3.63 o
   4  10   4       42.66       41.34      2.45 o
   5  10   4       40.56       43.85      5.28 o
   6  10   4       19.20       24.13      5.11 o
   7  10   4        7.12        9.87      3.23 o
  -6  11   4        0.05       -1.70      1.70 o
  -5  11   4       10.71       10.80      1.73 o
  -4  11   4       11.18       11.65      1.62 o
  -3  11   4        1.24        1.69      1.11 o
  -2  11   4        2.18        5.29      3.40 o
  -1  11   4        0.30       -1.63      1.70 o
   0  11   4        4.72        4.45      4.77 o
   1  11   4        6.15        5.08      2.72 o
   2  11   4        4.93        4.90      1.41 o
   3  11   4        0.13       -0.17      1.44 o
   4  11   4       14.49       11.40      1.88 o
   5  11   4        0.04        2.50      3.40 o
 -15   1   5        1.93        4.21      2.28 o
 -14   1   5        0.58        0.09      1.50 o
 -13   1   5        1.44       -1.00      1.17 o
 -12   1   5        1.29       -1.06      1.06 o
 -11   1   5      143.68      145.32      2.87 o
 -10   1   5      803.89      775.84      8.99 o
  -9   1   5       46.30       52.89      1.48 o
  -8   1   5      136.62      129.31      2.08 o
  -7   1   5      444.89      413.61      4.20 o
  -6   1   5      171.13      234.99      2.64 o
  -5   1   5     4289.99     4251.14     34.12 o
  -4   1   5      431.41      362.27      3.45 o
  -3   1   5      276.95      324.04      3.06 o
  -2   1   5      136.81      179.43      1.87 o
  -1   1   5    11328.98    11215.64     94.49 o
   0   1   5     9431.72     9709.76     81.87 o
   1   1   5       20.46       23.26      0.73 o
   2   1   5      342.56      314.89      3.72 o
   3   1   5        4.77        1.61      0.43 o
   4   1   5     2037.66     1957.84     19.73 o
   5   1   5     1014.56     1072.27     11.39 o
   6   1   5        1.85       -0.35      0.65 o
   7   1   5      142.46      148.09      2.72 o
   8   1   5      260.57      262.81      4.96 o
   9   1   5        2.70        4.12      1.21 o
  10   1   5       70.94       65.25      2.99 o
  11   1   5       39.03       25.93      3.92 o
  12   1   5        3.82        2.38      3.06 o
  13   1   5        3.92        5.68      2.28 o
  14   1   5        3.17        4.09      3.40 o
 -15   2   5        0.02       -0.05      2.28 o
 -14   2   5        6.17        7.71      6.30 o
 -13   2   5       13.84        9.80      2.55 o
 -12   2   5        2.42        3.15      1.36 o
 -11   2   5       22.34       24.38      1.43 o
 -10   2   5        1.75       -0.41      0.85 o
  -9   2   5      494.70      436.23      5.44 o
  -8   2   5      275.91      257.29      3.52 o
  -7   2   5      118.35      129.44      1.98 o
  -6   2   5      313.42      309.69      2.94 o
  -5   2   5      682.33      687.65      7.07 o
  -4   2   5      400.72      453.76      4.82 o
  -3   2   5       14.53       14.30      0.72 o
  -2   2   5      754.44      634.18      6.79 o
  -1   2   5       25.83       29.60      0.82 o
   0   2   5       36.88       44.63      0.94 o
   1   2   5      389.72      447.47      5.98 o
   2   2   5      745.17      749.50      6.83 o
   3   2   5     2251.67     2307.69     21.15 o
   4   2   5      144.57      135.88      1.95 o
   5   2   5      241.92      231.62      2.68 o
   6   2   5        4.47        5.56      0.74 o
   7   2   5       13.41       10.87      1.26 o
   8   2   5      103.92       82.17      2.61 o
   9   2   5      113.80      102.58      3.53 o
  10   2   5       24.37       20.39      1.66 o
  11   2   5       52.56       45.33      2.95 o
  12   2   5        1.48        5.11      3.06 o
  13   2   5        3.70        3.06      3.40 o
 -15   3   5       64.71       64.94      4.33 o
 -14   3   5        0.94        0.51      2.17 o
 -13   3   5       10.66        7.08      1.65 o
 -12   3   5       14.58       12.93      2.21 o
 -11   3   5       15.36       17.07      1.69 o
 -10   3   5       83.03       71.91      2.72 o
  -9   3   5        1.33        0.64      1.06 o
  -8   3   5      221.35      204.55      3.76 o
  -7   3   5       33.02       29.17      1.37 o
  -6   3   5      689.08      688.09      8.63 o
  -5   3   5      812.36      793.11      9.52 o
  -4   3   5      647.15      696.64      8.65 o
  -3   3   5      444.26      437.66      6.32 o
  -2   3   5      717.08      699.71     18.86 o
  -1   3   5        2.44        1.57      0.49 o
   0   3   5      368.43      389.89      7.42 o
   1   3   5       15.79       21.35      0.90 o
   2   3   5      893.50     1000.05     10.46 o
   3   3   5       34.26       21.47      0.91 o
   4   3   5      927.53      930.70     11.12 o
   5   3   5      368.83      376.27      5.35 o
   6   3   5      112.34      106.60      2.72 o
   7   3   5      237.49      249.73      4.76 o
   8   3   5      283.29      278.97      5.31 o
   9   3   5        0.84        0.51      1.17 o
  10   3   5        4.99        3.35      1.35 o
  11   3   5       22.93       16.53      2.22 o
  12   3   5       34.95       37.79      4.77 o
  13   3   5        8.07        6.47      3.75 o
 -15   4   5        0.02       -0.03      4.26 o
 -14   4   5       42.31       63.00      4.33 o
 -13   4   5       12.52       17.94      2.01 o
 -12   4   5       18.12       23.35      2.04 o
 -11   4   5       12.07       16.43      1.78 o
 -10   4   5      124.03      117.83      3.38 o
  -9   4   5        6.78        4.50      1.13 o
  -8   4   5      114.68       97.78      2.55 o
  -7   4   5       17.02       21.49      1.29 o
  -6   4   5      412.40      427.89      5.81 o
  -5   4   5      272.47      256.05      3.45 o
  -4   4   5      337.49      377.47      5.16 o
  -3   4   5       22.37       25.17      1.02 o
  -2   4   5       65.35       54.75      1.97 o
  -1   4   5        0.17        0.23      0.49 o
   0   4   5     2241.50     2462.68     30.68 o
   1   4   5       54.22       50.52      1.92 o
   2   4   5       28.92       26.22      1.65 o
   3   4   5        3.01        0.74      0.63 o
   4   4   5       53.90       59.65      1.61 o
   5   4   5       42.79       36.33      1.48 o
   6   4   5      126.45      131.54      2.94 o
   7   4   5      248.04      241.95      5.20 o
   8   4   5      173.82      170.74      3.64 o
   9   4   5      149.75      149.93      3.61 o
  10   4   5        6.73        7.73      1.47 o
  11   4   5        0.46        3.31      1.37 o
  12   4   5        8.77        8.91      2.14 o
  13   4   5        0.85        1.19      2.41 o
 -14   5   5        5.68        6.32      2.01 o
 -13   5   5        3.77        6.70      1.78 o
 -12   5   5        4.04        6.08      2.41 o
 -11   5   5       48.28       44.81      2.37 o
 -10   5   5        7.53        3.89      1.35 o
  -9   5   5       43.71       40.12      1.89 o
  -8   5   5       65.34       75.43      2.73 o
  -7   5   5        0.07       -0.01      1.15 o
  -6   5   5      122.56      123.21      3.72 o
  -5   5   5       53.72       36.49      1.99 o
  -4   5   5        0.20        1.89      0.61 o
  -3   5   5      103.81      105.79      2.04 o
  -2   5   5      156.05      162.12      3.94 o
  -1   5   5       62.08       79.21      1.59 o
   0   5   5      926.24      901.86     10.57 o
   1   5   5      229.91      271.24      3.84 o
   2   5   5       35.43       25.98      1.14 o
   3   5   5        1.73        0.31      0.84 o
   4   5   5        2.29        3.78      1.20 o
   5   5   5       31.27       29.83      1.58 o
   6   5   5      246.51      228.36      4.59 o
   7   5   5       41.14       39.11      2.65 o
   8   5   5      230.95      235.19      5.15 o
   9   5   5        3.77        3.17      1.31 o
  10   5   5        1.05        1.92      1.31 o
  11   5   5       45.07       47.46      2.71 o
  12   5   5       36.36       39.33      2.67 o
 -13   6   5       17.18       19.43      2.21 o
 -12   6   5       14.89       22.46      3.69 o
 -11   6   5       12.68       13.50      2.65 o
 -10   6   5       51.33       61.70      5.96 o
  -9   6   5        5.17        5.97      3.09 o
  -8   6   5      169.63      187.28      5.31 o
  -7   6   5        6.27        1.00      1.25 o
  -6   6   5        0.52       -0.94      0.94 o
  -5   6   5       53.57       51.51      2.33 o
  -4   6   5       20.97       17.49      1.37 o
  -3   6   5      120.82      130.01      2.24 o
  -2   6   5        2.51        3.36      0.55 o
  -1   6   5      269.63      283.62      6.06 o
   0   6   5      358.92      330.48      4.50 o
   1   6   5      446.95      453.03     11.77 o
   2   6   5     1746.27     1754.22     22.59 o
   3   6   5      209.17      201.53      6.59 o
   4   6   5       39.48       43.48      3.31 o
   5   6   5       68.64       76.74      3.13 o
   6   6   5       25.44       25.21      3.05 o
   7   6   5      118.26      132.13      4.35 o
   8   6   5        7.44        6.38      2.19 o
   9   6   5        5.50        6.24      1.62 o
  10   6   5       12.90       17.13      2.99 o
  11   6   5       11.76       18.04      2.48 o
  12   6   5       20.87       19.61      2.46 o
 -13   7   5        8.19        6.13      2.65 o
 -12   7   5        0.31       -1.66      2.21 o
 -11   7   5       25.28       22.22      3.13 o
 -10   7   5        1.91        3.40      1.93 o
  -9   7   5       72.38       64.65      3.30 o
  -8   7   5        2.87        3.87      1.57 o
  -7   7   5       63.28       60.97      3.00 o
  -6   7   5       48.60       45.37      2.54 o
  -5   7   5       90.41       93.17      3.10 o
  -4   7   5       25.47       23.87      2.18 o
  -3   7   5       52.51       45.33      2.32 o
  -2   7   5       18.65       20.25      2.21 o
  -1   7   5       36.67       32.08      1.82 o
   0   7   5       66.22       62.96      1.63 o
   1   7   5       79.52       73.19      1.92 o
   2   7   5       19.56       14.22      1.46 o
   3   7   5      208.66      221.53      5.06 o
   4   7   5       83.61       81.98      3.16 o
   5   7   5      238.17      258.60      6.14 o
   6   7   5       31.96       29.21      2.26 o
   7   7   5        5.70        4.27      1.54 o
   8   7   5        7.20        8.58      1.91 o
   9   7   5        9.39       10.40      2.52 o
  10   7   5        6.60        2.38      2.41 o
  11   7   5       26.72       32.66      3.73 o
 -12   8   5       14.70       22.96      6.47 o
 -11   8   5        5.20        0.38      2.72 o
 -10   8   5        6.80        6.59      3.40 o
  -9   8   5        1.85        1.87      1.60 o
  -8   8   5       48.71       49.98      2.91 o
  -7   8   5        1.19       -0.44      1.26 o
  -6   8   5      147.31      152.48      4.45 o
  -5   8   5        0.18        1.43      1.16 o
  -4   8   5       11.64        8.66      1.37 o
  -3   8   5       66.94       76.66      2.60 o
  -2   8   5        5.70        1.09      0.80 o
  -1   8   5      213.93      219.05      5.80 o
   0   8   5       88.92       78.17      2.39 o
   1   8   5        0.47        0.80      0.93 o
   2   8   5      448.28      434.60      8.09 o
   3   8   5      105.66      120.76      3.76 o
   4   8   5        2.81        1.79      1.37 o
   5   8   5      118.99      105.58      3.83 o
   6   8   5       60.37       76.05      3.44 o
   7   8   5       97.60      110.08      4.69 o
   8   8   5       22.64       23.28      2.76 o
   9   8   5        1.62        2.72      3.06 o
  10   8   5        5.26        5.61      2.52 o
 -10   9   5       14.60       16.73      2.65 o
  -9   9   5        7.56        4.06      2.40 o
  -8   9   5       26.79       28.71      2.50 o
  -7   9   5        0.23        0.96      1.47 o
  -6   9   5        2.13       -0.71      1.37 o
  -5   9   5        5.45        2.78      1.25 o
  -4   9   5        2.28        1.54      1.15 o
  -3   9   5       31.29       34.10      1.94 o
  -2   9   5        0.04        0.94      0.80 o
  -1   9   5       10.25        9.34      1.64 o
   0   9   5       20.59       23.16      7.15 o
   1   9   5       74.05       62.79      2.33 o
   2   9   5        5.30        5.51      1.26 o
   3   9   5        0.63        2.77      1.37 o
   4   9   5        0.47        2.44      1.46 o
   5   9   5       14.83       17.87      2.03 o
   6   9   5      115.33      118.74      4.80 o
   7   9   5        0.28       -0.85      1.69 o
   8   9   5        5.29        4.60      2.17 o
   9   9   5        0.04        1.52      2.28 o
  -9  10   5        5.25        8.06      2.83 o
  -8  10   5       36.94       43.41      3.81 o
  -7  10   5        3.06        5.79      1.84 o
  -6  10   5        0.28       -1.27      1.27 o
  -5  10   5        3.93        5.52      2.26 o
  -4  10   5       19.64       17.31      2.26 o
  -3  10   5        5.01        4.68      1.11 o
  -2  10   5        3.55        2.59      1.04 o
  -1  10   5        1.79        1.35      1.04 o
   0  10   5        3.63        4.46      1.60 o
   1  10   5       23.93       29.23      3.94 o
   2  10   5       15.84       14.92      1.75 o
   3  10   5       40.97       49.49      3.48 o
   4  10   5       37.09       46.46      2.70 o
   5  10   5        7.70        2.88      1.79 o
   6  10   5       24.83       25.18      2.76 o
   7  10   5       26.31       30.78      3.00 o
  -6  11   5        3.18        0.85      1.57 o
  -5  11   5        0.02       -1.27      1.27 o
  -4  11   5        0.00       -1.36      1.93 o
  -3  11   5        1.26        0.37      1.27 o
  -2  11   5        0.70        0.49      1.72 o
  -1  11   5        0.20        0.00      1.90 o
   0  11   5       29.10       37.24      2.92 o
   1  11   5       16.49       17.64      1.73 o
   2  11   5        7.34        8.93      1.58 o
   3  11   5        2.46        5.85      1.70 o
   4  11   5        0.11        1.65      1.63 o
 -15   0   6        0.01        1.88      2.04 o
 -14   0   6       71.99      104.87      4.57 o
 -13   0   6       48.43       33.44      4.60 o
 -12   0   6      143.39      145.91      5.11 o
 -11   0   6        4.82        4.09      1.69 o
 -10   0   6       78.87       81.10      2.72 o
  -9   0   6     1412.60     1433.74     18.62 o
  -8   0   6     2481.45     2438.56     30.24 o
  -7   0   6       41.47       50.21      1.83 o
  -6   0   6      999.54      851.35     10.18 o
  -5   0   6     1384.44     1438.15     16.27 o
  -4   0   6      935.28      906.00     10.49 o
  -3   0   6     1726.09     1720.46     19.09 o
  -2   0   6       63.83       58.47      1.33 o
  -1   0   6     2095.13     2146.64     23.58 o
   0   0   6     1585.76     1591.28     22.53 o
   1   0   6     3740.87     4047.98     55.94 o
   2   0   6    16671.67    16150.17    220.67 o
   3   0   6       39.37       49.26      2.14 o
   4   0   6       80.04       73.42      2.29 o
   5   0   6       48.88       71.31      2.48 o
   6   0   6     2776.00     2730.67     38.97 o
   7   0   6     2198.90     2123.40     31.04 o
   8   0   6      349.61      309.07      7.93 o
   9   0   6       88.79       80.69      5.45 o
  10   0   6      265.09      282.94     10.55 o
  11   0   6       37.39       36.09      4.09 o
  12   0   6       28.65       21.45      3.75 o
  13   0   6       13.46       14.98      3.75 o
 -15   1   6       28.32       37.15      3.75 o
 -14   1   6        5.85        6.02      1.57 o
 -13   1   6        5.04        4.43      1.30 o
 -12   1   6        2.24        0.73      1.08 o
 -11   1   6       23.98       25.60      1.81 o
 -10   1   6       74.54       66.99      2.09 o
  -9   1   6        2.18        7.12      1.19 o
  -8   1   6      411.01      420.35      4.60 o
  -7   1   6       86.45       84.61      1.51 o
  -6   1   6       65.43       74.23      1.34 o
  -5   1   6      685.98      700.30      6.27 o
  -4   1   6     2746.64     2991.47     23.05 o
  -3   1   6       51.68       47.15      1.08 o
  -2   1   6      144.91      124.43      1.57 o
  -1   1   6        3.11        3.74      0.37 o
   0   1   6       47.24       47.00      1.18 o
   1   1   6     1267.47     1360.27     12.68 o
   2   1   6      302.66      387.15      4.51 o
   3   1   6      195.32      174.28      2.74 o
   4   1   6      100.94       83.72      1.75 o
   5   1   6        4.10        1.78      0.66 o
   6   1   6      153.55      168.76      3.75 o
   7   1   6       14.05       11.47      1.18 o
   8   1   6      221.86      220.50      4.82 o
   9   1   6       28.15       29.98      2.07 o
  10   1   6       70.30       71.09      3.73 o
  11   1   6        3.09        0.27      1.79 o
  12   1   6        8.32        6.62      2.13 o
  13   1   6       23.80       34.73      3.10 o
 -15   2   6       21.53       28.21      3.13 o
 -14   2   6       61.19       78.16      4.45 o
 -13   2   6       41.15       35.72      3.13 o
 -12   2   6        0.51       -0.31      1.17 o
 -11   2   6       19.29       16.64      1.36 o
 -10   2   6      136.53      149.70      2.77 o
  -9   2   6      894.03      917.92     10.07 o
  -8   2   6      187.93      192.71      3.64 o
  -7   2   6       74.25       74.12      1.52 o
  -6   2   6      105.51       87.04      1.55 o
  -5   2   6       38.46       44.37      1.10 o
  -4   2   6       31.41       13.40      0.64 o
  -3   2   6      176.97      178.37      2.38 o
  -2   2   6      502.93      506.69      6.19 o
  -1   2   6     1289.28     1327.88     13.67 o
   0   2   6     1149.65     1065.60     11.00 o
   1   2   6     6975.02     7055.35     63.66 o
   2   2   6     5650.43     5952.43     50.46 o
   3   2   6       63.17       73.51      1.86 o
   4   2   6        1.90        0.89      0.55 o
   5   2   6        6.75       10.53      0.79 o
   6   2   6        1.94        0.11      0.94 o
   7   2   6      349.04      329.63      5.01 o
   8   2   6      131.89      124.96      3.18 o
   9   2   6      356.83      363.04     14.08 o
  10   2   6       29.13       28.60      4.01 o
  11   2   6        3.08        2.52      4.43 o
  12   2   6        1.28        1.70      3.06 o
  13   2   6        1.07       -1.02      3.40 o
 -15   3   6        0.02        0.85      2.41 o
 -14   3   6       15.41       13.29      2.65 o
 -13   3   6        5.39        5.53      1.65 o
 -12   3   6        1.81        0.52      1.33 o
 -11   3   6      186.66      200.30      4.62 o
 -10   3   6      299.87      288.55      5.51 o
  -9   3   6        5.01        5.46      1.17 o
  -8   3   6       47.64       61.31      2.90 o
  -7   3   6       13.79        7.04      0.96 o
  -6   3   6       65.83       79.15      2.04 o
  -5   3   6      637.08      650.28      8.12 o
  -4   3   6       30.31       51.32      3.04 o
  -3   3   6      447.30      478.39      6.01 o
  -2   3   6       78.18       75.12      1.68 o
  -1   3   6      125.56      125.91      2.58 o
   0   3   6        8.31       11.20      0.62 o
   1   3   6     3411.06     3559.56     35.25 o
   2   3   6      319.33      376.17      5.37 o
   3   3   6       65.30       69.65      1.72 o
   4   3   6       30.66       28.89      1.15 o
   5   3   6        0.15        2.67      0.82 o
   6   3   6       52.15       42.91      2.55 o
   7   3   6      280.50      282.95      5.27 o
   8   3   6        2.60        0.05      1.10 o
   9   3   6       86.92       85.41      3.02 o
  10   3   6      204.50      213.06      4.97 o
  11   3   6        5.94        2.68      2.04 o
  12   3   6       11.98       18.39      4.09 o
  13   3   6        1.97        2.38      3.40 o
 -15   4   6        2.72        4.58      2.62 o
 -14   4   6       31.08       43.60      3.83 o
 -13   4   6       16.22       13.03      3.19 o
 -12   4   6       35.57       35.82      2.29 o
 -11   4   6       32.80       35.17      2.12 o
 -10   4   6      281.86      275.20      5.43 o
  -9   4   6      297.09      265.58      4.72 o
  -8   4   6        8.32        5.26      1.04 o
  -7   4   6       76.41       81.08      2.24 o
  -6   4   6        7.98       12.38      0.97 o
  -5   4   6     1446.60     1513.24     24.19 o
  -4   4   6      214.54      221.59      3.51 o
  -3   4   6      147.86      176.41      2.91 o
  -2   4   6      850.52      947.58     11.65 o
  -1   4   6       81.87       75.87      1.69 o
   0   4   6      845.96      874.43      9.33 o
   1   4   6      164.45      162.80      2.82 o
   2   4   6      976.62     1051.72     17.84 o
   3   4   6       13.07       16.18      0.94 o
   4   4   6        0.06        0.01      0.70 o
   5   4   6     1391.24     1361.33     16.04 o
   6   4   6      388.51      406.47      6.05 o
   7   4   6       30.91       28.77      2.26 o
   8   4   6       84.33       67.13      2.49 o
   9   4   6       65.13       60.63      2.45 o
  10   4   6        5.83        6.41      1.50 o
  11   4   6        2.93        4.45      1.54 o
  12   4   6       10.38       13.61      2.29 o
 -14   5   6        0.20        2.62      1.85 o
 -13   5   6        1.08        1.83      1.64 o
 -12   5   6       19.30       13.85      2.31 o
 -11   5   6      122.10      133.98      3.76 o
 -10   5   6       68.63       65.23      2.55 o
  -9   5   6        0.01        0.54      1.11 o
  -8   5   6      123.12      149.22      3.84 o
  -7   5   6        1.79        0.83      1.04 o
  -6   5   6       77.18       66.41      2.84 o
  -5   5   6      185.20      192.38      4.64 o
  -4   5   6       62.29       48.07      1.79 o
  -3   5   6       26.34       22.74      0.97 o
  -2   5   6       35.69       35.59      1.23 o
  -1   5   6        0.36       -0.10      0.59 o
   0   5   6      181.48      191.09      3.06 o
   1   5   6      706.86      711.84      8.81 o
   2   5   6       69.67       64.16      2.02 o
   3   5   6      218.57      256.02      5.53 o
   4   5   6      260.20      269.46      4.85 o
   5   5   6      758.86      734.82     14.61 o
   6   5   6       39.92       39.35      2.01 o
   7   5   6       12.62       17.51      1.63 o
   8   5   6       64.40       70.96      2.55 o
   9   5   6       10.72       17.09      1.67 o
  10   5   6       21.75       27.48      2.15 o
  11   5   6        0.33        3.12      1.73 o
  12   5   6        2.75        1.05      2.09 o
 -13   6   6        0.26       -1.38      1.61 o
 -12   6   6       21.94       19.15      2.42 o
 -11   6   6       39.56       48.58      3.92 o
 -10   6   6      175.12      170.12      5.46 o
  -9   6   6      261.43      249.12      6.64 o
  -8   6   6       61.87       56.40      3.34 o
  -7   6   6       21.16       13.53      2.19 o
  -6   6   6        1.46        1.51      1.15 o
  -5   6   6      162.84      172.75      5.65 o
  -4   6   6      151.17      144.67      3.72 o
  -3   6   6        5.92        6.99      0.87 o
  -2   6   6      167.08      170.30      5.96 o
  -1   6   6       13.64       17.16      1.66 o
   0   6   6      181.48      198.01      3.63 o
   1   6   6      333.10      351.64      5.59 o
   2   6   6        5.43        4.63      1.23 o
   3   6   6      158.03      157.83      4.11 o
   4   6   6       27.95       20.05      2.00 o
   5   6   6      826.27      767.62     13.43 o
   6   6   6      479.14      484.88      9.61 o
   7   6   6       57.84       59.97      3.10 o
   8   6   6       29.08       26.61      2.46 o
   9   6   6       26.09       27.34      2.26 o
  10   6   6        4.08        2.26      1.89 o
  11   6   6       12.51       15.87      2.48 o
 -13   7   6       13.76       16.69      3.24 o
 -12   7   6        1.46       -2.04      2.04 o
 -11   7   6       15.10       16.66      2.76 o
 -10   7   6        2.26        0.48      1.69 o
  -9   7   6        0.25       -1.82      1.98 o
  -8   7   6       27.27       26.74      2.26 o
  -7   7   6       79.09       80.41      3.30 o
  -6   7   6        9.84       12.42      1.81 o
  -5   7   6        7.50        9.68      1.46 o
  -4   7   6      407.09      415.49      7.98 o
  -3   7   6       30.73       31.29      1.82 o
  -2   7   6       11.32        9.78      1.09 o
  -1   7   6        0.32        1.40      0.72 o
   0   7   6       27.68       20.61      1.47 o
   1   7   6        0.07        1.80      1.02 o
   2   7   6      165.95      168.79      7.48 o
   3   7   6        0.85        4.17      1.25 o
   4   7   6        0.05       -0.23      1.26 o
   5   7   6      227.23      251.69     10.05 o
   6   7   6        0.81        1.26      1.87 o
   7   7   6        5.78        6.94      2.06 o
   8   7   6       35.90       37.77      4.33 o
   9   7   6       23.37       29.22      4.09 o
  10   7   6        0.68        1.36      2.41 o
 -12   8   6       34.70       41.41      6.47 o
 -11   8   6        0.69       -2.21      2.21 o
 -10   8   6        0.04       -1.60      1.60 o
  -9   8   6        0.74        0.95      1.70 o
  -8   8   6        0.67       -0.92      1.47 o
  -7   8   6        1.25        0.56      1.25 o
  -6   8   6       43.69       37.30      2.38 o
  -5   8   6       28.10       26.90      1.93 o
  -4   8   6      147.58      149.62      4.01 o
  -3   8   6       15.35       12.53      1.38 o
  -2   8   6       57.72       48.73      2.98 o
  -1   8   6       10.50       18.98      1.75 o
   0   8   6       10.17       12.24      2.57 o
   1   8   6       64.12       56.82      3.30 o
   2   8   6      375.59      365.73      7.37 o
   3   8   6       32.06       38.39      2.21 o
   4   8   6       18.99       21.42      2.01 o
   5   8   6       93.88       90.37      3.64 o
   6   8   6       14.76       18.48      2.18 o
   7   8   6        0.17        3.28      1.91 o
   8   8   6        3.91        3.30      2.04 o
   9   8   6       22.18       23.32      3.40 o
 -10   9   6        3.27        1.06      2.50 o
  -9   9   6       36.26       40.26      2.95 o
  -8   9   6        1.76        0.58      1.61 o
  -7   9   6        3.84        5.00      1.87 o
  -6   9   6        1.47        1.46      1.63 o
  -5   9   6       40.09       44.43      2.47 o
  -4   9   6       35.76       32.63      2.04 o
  -3   9   6       44.93       43.77      2.24 o
  -2   9   6       22.16       19.32      1.50 o
  -1   9   6       22.08       17.98      2.90 o
   0   9   6        1.71        2.27      1.04 o
   1   9   6       70.21       68.87      4.27 o
   2   9   6        0.25       -0.26      1.25 o
   3   9   6        0.72        0.39      1.25 o
   4   9   6        2.76        4.26      1.47 o
   5   9   6        3.00        4.98      1.69 o
   6   9   6        8.95       11.35      2.03 o
   7   9   6        1.26        1.87      2.21 o
   8   9   6        3.06        0.36      2.04 o
  -8  10   6        1.74       -1.61      1.61 o
  -7  10   6        0.08       -0.16      1.50 o
  -6  10   6        0.47       -1.39      1.39 o
  -5  10   6        0.45        2.02      1.27 o
  -4  10   6        0.01        0.71      1.27 o
  -3  10   6       18.45       21.12      1.72 o
  -2  10   6        0.01       -0.71      1.03 o
  -1  10   6        1.08        0.14      2.21 o
   0  10   6       17.74       12.29      2.00 o
   1  10   6        1.94        0.83      1.40 o
   2  10   6       12.36       13.38      1.79 o
   3  10   6        5.68        4.19      1.60 o
   4  10   6        0.02        0.70      1.47 o
   5  10   6        0.17        0.48      1.79 o
   6  10   6       30.05       30.77      3.00 o
  -6  11   6        3.07        0.13      1.62 o
  -5  11   6        0.01       -0.47      1.40 o
  -4  11   6        0.67       -0.21      1.27 o
  -3  11   6       19.92       23.33      1.96 o
  -2  11   6        8.34        3.81      2.07 o
  -1  11   6        1.37        1.24      1.11 o
   0  11   6        1.86        2.93      1.27 o
   1  11   6       34.47       42.45      2.48 o
   2  11   6       30.16       25.54      4.65 o
   3  11   6       12.38       14.88      2.06 o
   4  11   6        0.01       -1.69      1.69 o
 -15   1   7        8.09       14.72      2.89 o
 -14   1   7        3.16        4.87      1.41 o
 -13   1   7       13.10       17.39      1.64 o
 -12   1   7       48.97       46.99      2.12 o
 -11   1   7       52.28       63.71      1.99 o
 -10   1   7     1507.03     1436.65     15.29 o
  -9   1   7      355.19      352.62      4.47 o
  -8   1   7      715.15      702.48      6.66 o
  -7   1   7       37.05       27.17      1.13 o
  -6   1   7       21.52       23.82      0.76 o
  -5   1   7      316.01      380.33      3.89 o
  -4   1   7     5104.04     5396.52     41.18 o
  -3   1   7     9203.72     9793.42     74.12 o
  -2   1   7      810.43      734.13      6.83 o
  -1   1   7      801.10      837.98      7.66 o
   0   1   7     1212.59     1188.33     10.64 o
   1   1   7      780.57      834.37      8.15 o
   2   1   7        3.34       -0.31      0.61 o
   3   1   7     4029.53     4006.43     39.42 o
   4   1   7        0.02       -0.11      0.56 o
   5   1   7     1730.40     1669.55     17.34 o
   6   1   7      632.79      621.41      8.08 o
   7   1   7     1795.93     1768.80     24.33 o
   8   1   7        0.96        2.00      1.17 o
   9   1   7      120.82      118.25      4.12 o
  10   1   7      111.21      140.39      5.04 o
  11   1   7       30.13       29.07      2.76 o
  12   1   7      161.83      189.26     13.45 o
  13   1   7       20.67       33.53      3.40 o
 -15   2   7        2.06        2.38      2.41 o
 -14   2   7       22.69       28.86      3.13 o
 -13   2   7       27.18       29.08      3.00 o
 -12   2   7       34.39       32.04      3.11 o
 -11   2   7       29.24       26.73      1.29 o
 -10   2   7      273.45      259.77      3.85 o
  -9   2   7      403.01      410.41      4.99 o
  -8   2   7        3.87        2.79      0.77 o
  -7   2   7       47.20       46.41      1.13 o
  -6   2   7      585.00      590.68      5.13 o
  -5   2   7      979.51     1072.08      9.85 o
  -4   2   7       44.90       39.89      0.97 o
  -3   2   7     1677.35     1619.57     15.50 o
  -2   2   7      381.21      395.08      5.84 o
  -1   2   7     1575.43     1562.76     17.70 o
   0   2   7       21.32       40.76      1.27 o
   1   2   7      678.03      729.24      7.29 o
   2   2   7      137.17      141.95      2.11 o
   3   2   7      118.01      145.80      2.29 o
   4   2   7      273.05      296.32      3.90 o
   5   2   7       76.30      110.01      2.00 o
   6   2   7      701.64      718.41      8.81 o
   7   2   7      975.54      942.70     16.61 o
   8   2   7       81.03       77.46      2.69 o
   9   2   7       57.61       53.18      2.31 o
  10   2   7        9.98       13.12      1.73 o
  11   2   7        3.60        5.45      3.06 o
  12   2   7       14.70       15.32      3.75 o
  13   2   7        1.09        1.36      3.40 o
 -15   3   7       22.31       19.40      3.24 o
 -14   3   7        3.87        4.26      2.89 o
 -13   3   7        0.57        0.08      1.70 o
 -12   3   7       70.90       60.50      2.76 o
 -11   3   7      191.49      192.95      4.56 o
 -10   3   7        2.31        3.46      1.64 o
  -9   3   7      240.36      255.79      4.58 o
  -8   3   7        0.05        1.97      0.92 o
  -7   3   7      740.09      715.31      9.22 o
  -6   3   7        1.21        1.81      0.75 o
  -5   3   7       33.80       38.78      1.47 o
  -4   3   7      275.69      259.80      4.52 o
  -3   3   7     1044.41     1079.70     15.50 o
  -2   3   7      597.54      621.33      8.27 o
  -1   3   7      512.09      527.57      6.55 o
   0   3   7       12.53       15.50      0.80 o
   1   3   7      273.48      317.34      6.34 o
   2   3   7        0.36       -0.39      0.65 o
   3   3   7      675.49      608.72      7.07 o
   4   3   7       25.08       26.15      1.54 o
   5   3   7      140.82      140.81      3.01 o
   6   3   7       55.52       50.52      2.08 o
   7   3   7      294.38      288.16      7.47 o
   8   3   7      147.80      134.19      3.73 o
   9   3   7        8.98       11.90      1.89 o
  10   3   7       80.67       88.81      3.92 o
  11   3   7        0.13       -0.08      2.21 o
  12   3   7       16.53       11.58      3.75 o
  13   3   7        2.23       -3.06      3.06 o
 -15   4   7        5.11        8.51      2.89 o
 -14   4   7       43.29       58.52      4.21 o
 -13   4   7        0.31        1.47      1.57 o
 -12   4   7        3.32        2.48      1.50 o
 -11   4   7       15.24       12.31      1.73 o
 -10   4   7      174.84      166.09      3.84 o
  -9   4   7      561.07      604.06      8.49 o
  -8   4   7       15.66       11.32      1.44 o
  -7   4   7       43.93       41.86      1.72 o
  -6   4   7      260.76      260.91      4.27 o
  -5   4   7        8.51        7.51      0.98 o
  -4   4   7      863.52      851.10      9.36 o
  -3   4   7      208.10      190.09      3.24 o
  -2   4   7     1156.79     1170.92     13.79 o
  -1   4   7       77.95       69.21      1.53 o
   0   4   7      329.90      426.22     11.57 o
   1   4   7      372.04      403.14      4.98 o
   2   4   7       74.43       79.53      1.70 o
   3   4   7       17.81       13.29      1.02 o
   4   4   7      132.42      125.40      3.72 o
   5   4   7       40.59       37.07      1.64 o
   6   4   7      326.68      324.79      5.29 o
   7   4   7      395.87      362.57      5.81 o
   8   4   7        0.54        0.69      1.17 o
   9   4   7       29.48       35.87      2.11 o
  10   4   7        2.53       -0.26      1.34 o
  11   4   7        0.11       -2.17      2.17 o
  12   4   7        4.79        3.66      3.09 o
 -14   5   7        4.24        2.04      1.86 o
 -13   5   7        0.07       -1.52      1.52 o
 -12   5   7       15.72       19.79      2.00 o
 -11   5   7        0.76       -1.27      1.27 o
 -10   5   7       98.34      105.53      3.07 o
  -9   5   7       27.24       24.33      1.63 o
  -8   5   7       67.56       57.94      2.50 o
  -7   5   7      655.77      632.26      9.78 o
  -6   5   7      151.25      145.54      4.21 o
  -5   5   7      293.62      315.15      6.61 o
  -4   5   7      131.78      130.86      3.62 o
  -3   5   7        9.08       11.60      0.99 o
  -2   5   7       47.37       36.92      1.47 o
  -1   5   7        3.08        1.14      0.68 o
   0   5   7        0.44        3.82      0.76 o
   1   5   7       30.57       23.11      1.25 o
   2   5   7      244.19      268.95      5.73 o
   3   5   7      470.47      481.55      7.41 o
   4   5   7        9.76       11.65      1.64 o
   5   5   7       14.98       10.49      1.92 o
   6   5   7       25.65       24.10      1.82 o
   7   5   7        8.09       10.16      1.57 o
   8   5   7      196.95      207.52      4.36 o
   9   5   7       42.38       50.45      2.32 o
  10   5   7       48.74       52.56      2.56 o
  11   5   7       31.90       34.86      2.60 o
  12   5   7        0.14       -0.41      2.52 o
 -13   6   7        0.79        0.72      1.65 o
 -12   6   7        8.20       11.48      2.22 o
 -11   6   7       65.43       58.97      6.98 o
 -10   6   7        0.04       -2.06      2.06 o
  -9   6   7       52.62       61.34      3.39 o
  -8   6   7        0.80        0.95      1.25 o
  -7   6   7       31.55       27.24      2.12 o
  -6   6   7       58.91       62.09      3.50 o
  -5   6   7       32.07       26.91      1.87 o
  -4   6   7      372.03      368.34     14.59 o
  -3   6   7      100.61       92.53      2.87 o
  -2   6   7       16.47       15.27      1.83 o
  -1   6   7      745.46      780.45     19.26 o
   0   6   7        0.03       -1.26      1.26 o
   1   6   7      137.44      133.52      3.70 o
   2   6   7      403.95      388.77     10.61 o
   3   6   7       16.81       13.71      1.64 o
   4   6   7       39.97       46.33      2.49 o
   5   6   7       17.88       17.71      1.89 o
   6   6   7       26.14       27.05      2.29 o
   7   6   7        7.54       10.29      2.18 o
   8   6   7        6.86        6.16      2.16 o
   9   6   7       59.61       71.64      3.25 o
  10   6   7        0.15        1.80      1.66 o
  11   6   7       18.01       13.49      2.54 o
 -12   7   7        6.94        8.12      3.92 o
 -11   7   7        0.69       -2.70      3.92 o
 -10   7   7        0.05       -1.57      1.59 o
  -9   7   7       75.05       67.92      3.49 o
  -8   7   7       15.86       19.17      2.14 o
  -7   7   7       38.03       29.29      2.15 o
  -6   7   7       55.73       56.18      2.77 o
  -5   7   7       28.94       36.09      2.14 o
  -4   7   7       81.02       70.50      2.79 o
  -3   7   7       67.26       68.62      2.64 o
  -2   7   7        6.08        5.89      1.03 o
  -1   7   7      240.43      237.01      5.13 o
   0   7   7       40.96       36.26      1.92 o
   1   7   7      245.33      254.99      5.68 o
   2   7   7        0.84        0.56      1.39 o
   3   7   7       12.03        8.67      1.45 o
   4   7   7        4.74        4.48      1.54 o
   5   7   7       13.77       11.00      1.85 o
   6   7   7        2.03        1.43      1.56 o
   7   7   7        4.12        9.79      2.03 o
   8   7   7       64.61       70.66      3.71 o
   9   7   7        0.21       -1.93      1.93 o
  10   7   7       22.14       24.22      3.34 o
 -11   8   7        2.17        2.00      2.04 o
 -10   8   7        1.13       -0.16      1.70 o
  -9   8   7       14.68       17.21      2.61 o
  -8   8   7        5.25        5.68      2.27 o
  -7   8   7        0.02        0.28      1.37 o
  -6   8   7       56.64       49.90      2.79 o
  -5   8   7        4.04        2.51      1.31 o
  -4   8   7      133.52      143.90      8.54 o
  -3   8   7        0.00        1.66      1.03 o
  -2   8   7       20.03       20.80      1.57 o
  -1   8   7      160.65      167.98      9.02 o
   0   8   7       45.49       36.96      2.02 o
   1   8   7       67.60       71.93      2.88 o
   2   8   7       11.67       10.01      2.44 o
   3   8   7       27.40       27.73      2.85 o
   4   8   7      128.32      140.39      4.52 o
   5   8   7        2.16        2.97      1.64 o
   6   8   7        0.76       -1.12      1.56 o
   7   8   7        9.87        5.53      1.95 o
   8   8   7       11.65       13.47      2.65 o
   9   8   7       34.90       36.15      3.61 o
 -10   9   7        0.31       -1.78      1.78 o
  -9   9   7        7.29        6.49      2.33 o
  -8   9   7        1.82        1.47      2.54 o
  -7   9   7        0.04        1.47      1.48 o
  -6   9   7        0.99        3.10      1.49 o
  -5   9   7       15.29       12.59      2.09 o
  -4   9   7        0.12       -1.10      1.10 o
  -3   9   7       23.45       25.94      2.63 o
  -2   9   7        1.98        3.82      1.46 o
  -1   9   7        0.16        0.65      1.85 o
   0   9   7       44.57       39.65      3.08 o
   1   9   7       10.02        6.59      1.47 o
   2   9   7       29.50       32.25      2.15 o
   3   9   7       31.46       34.28      4.47 o
   4   9   7       22.80       24.21      3.78 o
   5   9   7        6.41        5.36      1.80 o
   6   9   7        3.44        2.30      1.85 o
   7   9   7        1.16        1.38      2.28 o
   8   9   7        6.15        5.28      2.41 o
  -8  10   7        2.57        4.08      2.65 o
  -7  10   7        3.95       -0.59      1.49 o
  -6  10   7        0.52       -1.39      1.39 o
  -5  10   7       21.19       24.70      2.45 o
  -4  10   7       65.06       58.92      4.18 o
  -3  10   7       18.65       27.94      2.03 o
  -2  10   7        1.34        1.52      1.32 o
  -1  10   7        6.24        7.70      1.34 o
   0  10   7       12.57       18.16      1.72 o
   1  10   7        3.19        0.96      1.62 o
   2  10   7       42.49       38.33      2.47 o
   3  10   7       87.89       91.84      3.74 o
   4  10   7        4.85        6.37      3.03 o
   5  10   7        4.90        2.08      1.75 o
   6  10   7        0.00       -1.36      1.93 o
  -6  11   7        0.62       -1.00      1.55 o
  -5  11   7        1.33        1.09      1.91 o
  -4  11   7        1.31       -0.28      1.49 o
  -3  11   7        1.60        2.05      1.69 o
  -2  11   7        3.63        5.65      3.40 o
  -1  11   7        1.26        0.89      1.35 o
   0  11   7        2.76        0.26      1.34 o
   1  11   7        0.32        2.09      1.49 o
   2  11   7        0.33       -1.83      2.60 o
   3  11   7        0.42        3.57      1.78 o
 -15   0   8        0.48       -1.22      2.04 o
 -14   0   8      156.55      165.94      6.98 o
 -13   0   8        2.57        3.40      1.93 o
 -12   0   8        0.25       -0.42      1.55 o
 -11   0   8       14.29       11.03      2.04 o
 -10   0   8     2226.86     2248.29     32.55 o
  -9   0   8     1341.84     1314.68     18.13 o
  -8   0   8        1.76        0.79      0.92 o
  -7   0   8     1077.16     1081.66     12.89 o
  -6   0   8       93.37      119.36      2.42 o
  -5   0   8     6659.19     7435.85     80.09 o
  -4   0   8        7.53        1.19      0.78 o
  -3   0   8        4.47        0.50      0.59 o
  -2   0   8     2271.39     2367.82     26.20 o
  -1   0   8       17.96       14.89      0.90 o
   0   0   8        2.64        1.80      0.66 o
   1   0   8     1857.05     1936.41     33.68 o
   2   0   8      131.15      187.72      4.80 o
   3   0   8      490.61      448.65      7.65 o
   4   0   8      623.07      608.42     10.07 o
   5   0   8      176.35      188.73      4.38 o
   6   0   8     1195.33     1173.21     18.13 o
   7   0   8     1792.35     1735.21     55.84 o
   8   0   8      908.50      870.27     23.83 o
   9   0   8       29.67       31.66      3.75 o
  10   0   8      154.99      167.18      7.83 o
  11   0   8       33.40       30.98      4.09 o
  12   0   8        0.26        0.00      2.72 o
  13   0   8       11.39        4.43      3.06 o
 -15   1   8        0.83        3.24      2.28 o
 -14   1   8        0.25        0.76      1.27 o
 -13   1   8       35.16       39.14      2.01 o
 -12   1   8        0.01       -1.06      1.06 o
 -11   1   8       60.01       61.59      2.16 o
 -10   1   8        0.95        4.47      1.65 o
  -9   1   8       41.58       39.72      1.67 o
  -8   1   8       31.94       25.79      1.33 o
  -7   1   8      229.45      253.13      3.16 o
  -6   1   8       81.55       81.21      1.38 o
  -5   1   8       53.75       70.09      1.26 o
  -4   1   8      178.52      239.44      2.55 o
  -3   1   8      279.43      302.15      2.98 o
  -2   1   8      519.26      522.05      4.60 o
  -1   1   8       11.75        9.29      0.59 o
   0   1   8     2617.85     2578.44     22.32 o
   1   1   8      872.47      922.53      9.03 o
   2   1   8        3.56        4.76      0.63 o
   3   1   8       30.29       34.80      1.20 o
   4   1   8      990.14      959.91     10.46 o
   5   1   8      101.03      108.90      2.24 o
   6   1   8      150.55      145.36      3.03 o
   7   1   8       18.92       18.79      1.87 o
   8   1   8       10.80       10.45      1.63 o
   9   1   8       94.51       93.26      5.45 o
  10   1   8       35.46       33.48      3.40 o
  11   1   8        3.73        4.85      2.04 o
  12   1   8        5.02        5.03      2.21 o
  13   1   8        5.28        2.72      3.40 o
 -15   2   8       16.19       16.83      2.76 o
 -14   2   8        0.24       -1.02      2.04 o
 -13   2   8        5.24        2.24      2.04 o
 -12   2   8       24.97       34.49      2.06 o
 -11   2   8        0.53       -0.31      1.03 o
 -10   2   8       70.00       74.27      2.30 o
  -9   2   8     1654.33     1601.85     17.12 o
  -8   2   8       54.28       53.86      1.73 o
  -7   2   8      233.92      239.52      2.98 o
  -6   2   8      522.47      578.10      5.09 o
  -5   2   8      221.26      229.63      2.80 o
  -4   2   8      323.60      325.33      3.35 o
  -3   2   8       41.91       46.01      1.02 o
  -2   2   8     1848.12     1934.34     18.17 o
  -1   2   8      156.90      159.43      2.20 o
   0   2   8      355.92      353.73      3.97 o
   1   2   8     2678.91     2836.08     26.33 o
   2   2   8      214.40      245.27      3.25 o
   3   2   8       12.41       15.14      0.86 o
   4   2   8        8.89        8.74      0.88 o
   5   2   8        2.10        0.80      0.64 o
   6   2   8      480.49      479.52      6.35 o
   7   2   8      287.39      289.51      6.51 o
   8   2   8      423.23      399.57      6.70 o
   9   2   8       10.19       13.31      1.93 o
  10   2   8      126.93      137.89      6.30 o
  11   2   8        6.17        3.40      3.06 o
  12   2   8        4.32        4.77      3.40 o
 -15   3   8       10.68       14.69      3.23 o
 -14   3   8        0.18       -1.53      2.55 o
 -13   3   8        2.18        1.10      1.63 o
 -12   3   8       13.44       11.63      1.77 o
 -11   3   8       66.23       63.28      2.72 o
 -10   3   8      286.25      256.22      4.82 o
  -9   3   8      496.34      526.51      7.62 o
  -8   3   8       12.14       14.86      1.66 o
  -7   3   8      149.11      153.41      3.18 o
  -6   3   8      410.94      448.47      6.25 o
  -5   3   8      176.19      194.52      3.36 o
  -4   3   8      181.96      196.10      4.18 o
  -3   3   8       20.38       28.33      1.34 o
  -2   3   8      189.21      192.84      3.54 o
  -1   3   8       85.00       89.04      1.90 o
   0   3   8      107.52       83.63      2.88 o
   1   3   8     1199.11     1249.36     16.37 o
   2   3   8      118.98      117.82      2.44 o
   3   3   8     1029.59      988.59     13.50 o
   4   3   8        3.76        1.65      1.02 o
   5   3   8       27.10       20.48      1.58 o
   6   3   8       14.62       14.00      1.58 o
   7   3   8       70.33       66.95      3.01 o
   8   3   8        4.40        4.96      1.73 o
   9   3   8       11.71        9.88      1.97 o
  10   3   8       11.82       12.16      2.52 o
  11   3   8       12.79       14.30      3.75 o
  12   3   8       26.56       30.98      4.77 o
 -14   4   8        0.88        1.16      2.37 o
 -13   4   8      120.10      134.49      4.87 o
 -12   4   8       12.67       11.43      1.69 o
 -11   4   8       17.45       12.31      1.59 o
 -10   4   8        0.39       -1.13      1.13 o
  -9   4   8        3.40        3.45      1.29 o
  -8   4   8       29.77       26.72      1.61 o
  -7   4   8        9.64       12.51      1.24 o
  -6   4   8       90.41       95.68      2.40 o
  -5   4   8       13.23       15.95      1.77 o
  -4   4   8      207.75      209.49      3.86 o
  -3   4   8       94.17       84.33      1.93 o
  -2   4   8      613.43      655.35     13.92 o
  -1   4   8      312.40      375.69      5.12 o
   0   4   8      161.41      175.79      4.78 o
   1   4   8      129.69      127.07      4.06 o
   2   4   8      692.31      636.67      8.13 o
   3   4   8      153.25      144.16      2.88 o
   4   4   8      360.49      368.47      8.38 o
   5   4   8      185.04      172.03      4.78 o
   6   4   8      226.02      234.34      4.36 o
   7   4   8       47.18       44.14      2.03 o
   8   4   8        3.51        5.24      1.32 o
   9   4   8        3.80        2.66      1.67 o
  10   4   8       39.62       37.46      2.63 o
  11   4   8       15.15       18.84      2.70 o
  12   4   8        8.06        8.98      3.09 o
 -14   5   8        0.65        2.39      1.91 o
 -13   5   8        0.90       -1.47      1.47 o
 -12   5   8        0.14       -0.27      1.48 o
 -11   5   8        2.06       -0.63      1.29 o
 -10   5   8        0.80       -1.18      1.18 o
  -9   5   8       43.06       52.76      2.25 o
  -8   5   8       27.65       23.31      2.06 o
  -7   5   8       68.78       71.84      3.19 o
  -6   5   8      126.16      143.19      3.58 o
  -5   5   8      728.58      662.58     13.96 o
  -4   5   8       37.81       42.34      2.20 o
  -3   5   8       32.58       33.03      1.89 o
  -2   5   8       69.24       67.60      2.54 o
  -1   5   8      185.47      173.56      5.56 o
   0   5   8       18.69       19.89      1.45 o
   1   5   8       26.02       25.39      1.39 o
   2   5   8      285.80      282.12      5.02 o
   3   5   8      438.54      446.92      7.15 o
   4   5   8       20.49       23.93      1.67 o
   5   5   8      138.54      133.77      3.93 o
   6   5   8       55.63       66.12      2.75 o
   7   5   8       63.31       69.11      2.98 o
   8   5   8        0.12       -0.13      1.25 o
   9   5   8        4.48        8.47      1.59 o
  10   5   8        8.08       10.39      1.72 o
  11   5   8        7.62       13.30      2.36 o
 -13   6   8       29.09       27.22      4.08 o
 -12   6   8       12.03       15.12      2.36 o
 -11   6   8        0.57       -0.63      1.54 o
 -10   6   8       45.46       41.03      3.00 o
  -9   6   8       27.36       30.87      2.56 o
  -8   6   8       63.70       59.38      3.98 o
  -7   6   8      180.09      161.35      4.72 o
  -6   6   8        5.00        3.54      1.36 o
  -5   6   8        7.53        6.56      2.15 o
  -4   6   8        0.09        0.57      1.00 o
  -3   6   8       74.68       62.66      2.52 o
  -2   6   8       14.70       12.66      1.46 o
  -1   6   8      149.28      167.89      4.29 o
   0   6   8       11.75       11.02      1.36 o
   1   6   8       48.94       52.05      2.42 o
   2   6   8      220.97      215.97      5.19 o
   3   6   8      118.54      126.98      3.85 o
   4   6   8       13.09        9.51      1.76 o
   5   6   8       50.84       52.28      3.41 o
   6   6   8        3.71        4.54      1.64 o
   7   6   8      102.77       98.66      3.43 o
   8   6   8       12.63       11.00      1.88 o
   9   6   8       15.63       17.02      2.17 o
  10   6   8        8.44        9.70      2.11 o
 -12   7   8        0.00       -0.02      2.04 o
 -11   7   8       21.01       27.66      3.51 o
 -10   7   8        2.14        2.40      1.87 o
  -9   7   8        4.02        3.03      1.80 o
  -8   7   8       14.08       15.37      2.26 o
  -7   7   8        0.09        0.36      1.77 o
  -6   7   8      168.68      156.08     10.16 o
  -5   7   8       14.55       10.66      1.48 o
  -4   7   8       68.97       68.10      2.77 o
  -3   7   8       54.52       42.67      2.31 o
  -2   7   8        0.43       -0.75      0.93 o
  -1   7   8      311.24      333.12      6.78 o
   0   7   8      106.25       97.14      3.32 o
   1   7   8      199.29      188.92      4.80 o
   2   7   8       29.32       31.17      2.12 o
   3   7   8        3.32        3.99      1.66 o
   4   7   8      208.81      224.61      5.84 o
   5   7   8        0.03       -1.00      1.35 o
   6   7   8       15.70       18.93      3.16 o
   7   7   8       44.58       61.77      4.61 o
   8   7   8        6.72        9.59      3.20 o
   9   7   8        3.78        5.89      2.29 o
  10   7   8        1.19        2.55      2.65 o
 -11   8   8        0.11       -1.31      1.80 o
 -10   8   8        6.13        5.86      2.26 o
  -9   8   8        0.18       -0.14      1.59 o
  -8   8   8       19.13       15.78      2.38 o
  -7   8   8       20.92       20.18      2.14 o
  -6   8   8       18.01       16.02      1.92 o
  -5   8   8       92.37       90.20      3.70 o
  -4   8   8        4.55        7.24      1.46 o
  -3   8   8       69.30       57.42      2.65 o
  -2   8   8       35.54       41.65      2.21 o
  -1   8   8       24.85       25.66      1.78 o
   0   8   8       14.19       12.10      1.55 o
   1   8   8        0.91        1.01      1.25 o
   2   8   8       35.41       34.76      2.35 o
   3   8   8        7.83        7.02      1.64 o
   4   8   8       43.86       42.39      2.66 o
   5   8   8        1.19        2.74      2.17 o
   6   8   8        3.74        3.64      2.03 o
   7   8   8       10.05       11.81      2.29 o
   8   8   8        7.22        8.71      2.38 o
   9   8   8       17.45       17.68      5.62 o
 -10   9   8        1.70        0.97      1.94 o
  -9   9   8        2.31        1.49      1.84 o
  -8   9   8        8.68       10.02      2.04 o
  -7   9   8       10.73       10.03      1.92 o
  -6   9   8        8.03        8.49      1.69 o
  -5   9   8        7.38       14.90      2.15 o
  -4   9   8       37.39       36.60      2.36 o
  -3   9   8        9.07       10.13      1.70 o
  -2   9   8       20.56       18.41      1.79 o
  -1   9   8      100.95       96.95      3.43 o
   0   9   8        9.67       10.37      1.69 o
   1   9   8        4.92        2.15      1.27 o
   2   9   8        1.84        2.72      1.47 o
   3   9   8        0.46        3.13      1.47 o
   4   9   8       67.02       82.86      5.25 o
   5   9   8        1.17       -0.13      1.66 o
   6   9   8        7.28        6.22      2.00 o
   7   9   8        0.04       -1.53      2.17 o
  -8  10   8        4.40        2.57      1.91 o
  -7  10   8        2.07        3.76      3.53 o
  -6  10   8        0.05        0.03      2.40 o
  -5  10   8        3.02        3.91      1.57 o
  -4  10   8       23.42       25.53      2.23 o
  -3  10   8       22.89       15.45      1.81 o
  -2  10   8        0.00        0.40      3.23 o
  -1  10   8        5.30        7.05      3.03 o
   0  10   8        0.07        1.56      1.33 o
   1  10   8        0.00       -1.47      1.47 o
   2  10   8       10.59       10.98      1.91 o
   3  10   8        0.57        1.47      1.69 o
   4  10   8        7.82        7.70      1.92 o
   5  10   8        0.67        3.91      1.92 o
  -5  11   8       23.05       27.03      2.40 o
  -4  11   8        1.47        1.11      2.11 o
  -3  11   8        0.74       -0.84      1.48 o
  -2  11   8        7.19        4.54      1.58 o
  -1  11   8        0.68       -1.08      1.34 o
   0  11   8       23.54       24.32      2.25 o
   1  11   8       39.61       46.55      3.07 o
   2  11   8       17.45       14.71      2.03 o
 -15   1   9        6.64        1.58      2.28 o
 -14   1   9        4.04        5.13      1.52 o
 -13   1   9        2.82        1.32      1.26 o
 -12   1   9       69.78       84.73      2.74 o
 -11   1   9      166.00      137.28      3.17 o
 -10   1   9        0.30        1.71      0.91 o
  -9   1   9       29.97       23.32      1.50 o
  -8   1   9      112.03      105.60      2.02 o
  -7   1   9      431.32      412.56      4.09 o
  -6   1   9      355.83      378.90      3.97 o
  -5   1   9      127.75      168.41      2.10 o
  -4   1   9     2369.88     2585.09     21.34 o
  -3   1   9     1052.80     1110.60      9.15 o
  -2   1   9       55.29       44.99      1.00 o
  -1   1   9      274.91      270.89      3.10 o
   0   1   9      202.49      197.57      2.48 o
   1   1   9      123.27      152.40      2.15 o
   2   1   9      208.10      177.70      2.50 o
   3   1   9      584.44      580.87      6.82 o
   4   1   9      227.18      207.62      3.24 o
   5   1   9       48.68       42.63      1.69 o
   6   1   9      414.28      381.44      6.36 o
   7   1   9      136.16      140.37      3.45 o
   8   1   9       85.46       90.12      3.25 o
   9   1   9       81.43       88.23      3.97 o
  10   1   9       33.19       33.06      2.76 o
  11   1   9       13.52       13.59      2.28 o
  12   1   9       38.18       54.96      3.59 o
 -15   2   9        0.05       -1.93      2.13 o
 -14   2   9       27.32       22.81      3.00 o
 -13   2   9       12.35       16.50      2.52 o
 -12   2   9       54.84       59.35      3.77 o
 -11   2   9      376.06      390.73      7.46 o
 -10   2   9      211.73      232.58      3.89 o
  -9   2   9      391.38      382.27      5.32 o
  -8   2   9       99.34       95.88      2.26 o
  -7   2   9        2.44        2.63      0.61 o
  -6   2   9       12.31       13.26      0.67 o
  -5   2   9       63.54       61.07      1.19 o
  -4   2   9       76.03       90.92      1.48 o
  -3   2   9       83.44       98.73      1.61 o
  -2   2   9      930.11      909.54      9.09 o
  -1   2   9      459.61      463.85      5.07 o
   0   2   9      823.90      839.13      8.50 o
   1   2   9       24.60       20.73      0.87 o
   2   2   9      522.65      549.89      6.02 o
   3   2   9      395.85      391.56      6.37 o
   4   2   9       87.56       89.20      2.39 o
   5   2   9        0.09       -0.69      0.71 o
   6   2   9      205.87      204.18      5.42 o
   7   2   9       24.62       21.05      1.55 o
   8   2   9      301.35      314.12      6.29 o
   9   2   9        1.12        0.51      1.40 o
  10   2   9        0.97        1.36      2.72 o
  11   2   9       38.75       34.05      4.43 o
  12   2   9        5.46        8.17      3.40 o
 -15   3   9        0.02        0.36      2.52 o
 -14   3   9        3.23        4.17      2.37 o
 -13   3   9        5.19        5.41      1.95 o
 -12   3   9       71.05       75.34      3.13 o
 -11   3   9        0.50       -0.17      1.21 o
 -10   3   9      285.37      274.20      5.06 o
  -9   3   9        0.69        1.44      1.21 o
  -8   3   9      249.88      259.61      4.62 o
  -7   3   9        0.21       -0.57      0.87 o
  -6   3   9      172.49      168.46      3.26 o
  -5   3   9      235.44      237.67      3.95 o
  -4   3   9      909.36      946.22     10.44 o
  -3   3   9      123.03      118.77      2.38 o
  -2   3   9        0.01       -0.94      1.28 o
  -1   3   9       76.04       86.85      2.04 o
   0   3   9      890.43      929.58     11.24 o
   1   3   9      501.92      497.16      7.09 o
   2   3   9        0.65        1.37      0.92 o
   3   3   9       15.98       21.12      1.62 o
   4   3   9       49.36       49.30      2.51 o
   5   3   9       34.47       32.73      1.86 o
   6   3   9        4.94        4.87      1.72 o
   7   3   9      217.94      218.30      5.54 o
   8   3   9       24.16       30.39      4.59 o
   9   3   9        0.01        0.45      1.57 o
  10   3   9        0.81        2.04      2.17 o
  11   3   9       81.79       82.40      6.81 o
  12   3   9        0.44       -1.02      3.40 o
 -14   4   9        2.90       -0.17      3.23 o
 -13   4   9       31.50       31.81      2.89 o
 -12   4   9        8.67       11.43      1.73 o
 -11   4   9        0.23        1.39      1.25 o
 -10   4   9        2.33       -0.47      1.20 o
  -9   4   9      345.95      341.89      5.75 o
  -8   4   9      559.58      548.88      7.89 o
  -7   4   9      352.84      358.86      5.55 o
  -6   4   9      695.09      723.95      9.33 o
  -5   4   9        2.31        5.84      1.47 o
  -4   4   9      152.44      159.72      3.37 o
  -3   4   9      125.64      127.84      2.88 o
  -2   4   9      130.55      121.20      3.78 o
  -1   4   9       60.66       49.57      1.83 o
   0   4   9      486.18      511.73      9.34 o
   1   4   9      445.58      427.36      9.55 o
   2   4   9      124.77      123.06      3.00 o
   3   4   9      144.05      146.60      3.43 o
   4   4   9      256.86      242.05      4.83 o
   5   4   9        0.25       -0.79      1.12 o
   6   4   9      266.22      284.10      5.80 o
   7   4   9      105.71       97.33      3.80 o
   8   4   9       93.56       93.26      3.48 o
   9   4   9       80.53       77.18      3.36 o
  10   4   9       11.11       11.75      2.36 o
  11   4   9        0.22        0.22      2.15 o
 -14   5   9        0.46        0.24      1.81 o
 -13   5   9        0.39        0.62      1.61 o
 -12   5   9       11.88       14.09      2.25 o
 -11   5   9        1.10        0.36      1.50 o
 -10   5   9       30.88       24.68      1.80 o
  -9   5   9      284.83      316.01      5.51 o
  -8   5   9      701.90      715.42     11.17 o
  -7   5   9        0.51        1.64      1.23 o
  -6   5   9      468.58      425.20      7.21 o
  -5   5   9      219.41      209.57      7.34 o
  -4   5   9       55.84       49.47      2.49 o
  -3   5   9      204.12      209.92      5.05 o
  -2   5   9        0.06        1.70      1.52 o
  -1   5   9      108.92       95.71      3.26 o
   0   5   9      329.64      293.27      6.20 o
   1   5   9       81.75       66.96      2.27 o
   2   5   9       44.14       42.27      1.91 o
   3   5   9        8.62        9.77      1.34 o
   4   5   9       67.61       75.24      3.00 o
   5   5   9      114.51      108.87      3.29 o
   6   5   9       41.31       36.34      2.18 o
   7   5   9      204.04      203.76      4.36 o
   8   5   9       25.10       28.63      2.01 o
   9   5   9       13.95       11.65      1.96 o
  10   5   9        1.94       -0.07      1.74 o
  11   5   9       23.94       26.41      3.21 o
 -13   6   9        1.70        0.79      1.76 o
 -12   6   9        1.84        0.68      1.97 o
 -11   6   9        7.28       10.07      2.03 o
 -10   6   9       33.79       40.59      3.02 o
  -9   6   9      126.16      111.48      4.38 o
  -8   6   9       67.91       67.17      3.36 o
  -7   6   9        1.48        4.88      1.57 o
  -6   6   9       21.05       25.11      2.01 o
  -5   6   9      150.82      150.46      4.34 o
  -4   6   9      145.77      143.62      4.14 o
  -3   6   9        0.49        0.65      1.00 o
  -2   6   9      235.33      244.40      7.49 o
  -1   6   9       80.51       80.65      2.98 o
   0   6   9      190.89      172.43      4.77 o
   1   6   9       68.82       63.99      2.85 o
   2   6   9       46.67       50.88      2.62 o
   3   6   9       31.97       29.81      3.41 o
   4   6   9        0.05        0.63      1.83 o
   5   6   9        2.81        2.82      1.45 o
   6   6   9       52.77       52.90      3.10 o
   7   6   9        0.80        0.57      1.39 o
   8   6   9       59.06       64.86      3.73 o
   9   6   9        6.51        6.42      2.65 o
  10   6   9        9.61        7.36      2.49 o
 -12   7   9        0.06        4.17      2.52 o
 -11   7   9       27.59       26.39      2.98 o
 -10   7   9       25.10       19.58      2.56 o
  -9   7   9        3.65        5.14      1.80 o
  -8   7   9       37.92       37.27      3.57 o
  -7   7   9       60.19       60.98      3.21 o
  -6   7   9        0.16       -1.23      1.23 o
  -5   7   9        8.04        4.18      1.46 o
  -4   7   9       81.16       95.75      6.08 o
  -3   7   9      157.27      152.74      4.39 o
  -2   7   9       70.39       61.72      3.81 o
  -1   7   9        3.91        4.11      1.53 o
   0   7   9       19.08       18.02      3.30 o
   1   7   9       25.53       26.69      4.70 o
   2   7   9       61.73       61.08      3.05 o
   3   7   9        0.01       -1.28      1.28 o
   4   7   9        8.34        7.51      1.68 o
   5   7   9       17.70       19.62      2.28 o
   6   7   9       12.19       20.00      2.47 o
   7   7   9       73.27       72.13      3.91 o
   8   7   9        4.66        7.53      2.29 o
   9   7   9        4.50        1.58      2.23 o
 -11   8   9       11.34       11.66      2.54 o
 -10   8   9        2.68        5.52      2.03 o
  -9   8   9        3.71        4.09      1.82 o
  -8   8   9        7.63       11.19      2.40 o
  -7   8   9       12.06       12.83      2.06 o
  -6   8   9       82.02       79.47      3.41 o
  -5   8   9        2.33        2.61      3.18 o
  -4   8   9       98.55       92.17      5.80 o
  -3   8   9       39.99       33.45      2.23 o
  -2   8   9        8.68        6.17      2.38 o
  -1   8   9       63.64       62.04      6.52 o
   0   8   9        5.64        7.48      1.47 o
   1   8   9        7.21        5.96      4.38 o
   2   8   9       44.79       46.43      2.77 o
   3   8   9        2.11        0.97      1.43 o
   4   8   9       68.46       69.00      3.44 o
   5   8   9        6.74        9.30      1.94 o
   6   8   9       39.64       46.15      3.33 o
   7   8   9        7.72        5.51      2.23 o
   8   8   9        0.04       -0.54      2.78 o
 -10   9   9        2.99        3.87      2.12 o
  -9   9   9        0.73       -0.37      1.73 o
  -8   9   9        0.34       -0.30      1.68 o
  -7   9   9        4.57        3.15      1.70 o
  -6   9   9        1.02       -0.61      1.48 o
  -5   9   9       44.33       35.97      2.48 o
  -4   9   9        5.64       10.94      1.82 o
  -3   9   9        4.70        2.81      1.47 o
  -2   9   9        0.82       -0.54      1.25 o
  -1   9   9        0.45        0.84      1.26 o
   0   9   9        0.04       -0.78      1.34 o
   1   9   9        2.92        3.40      1.69 o
   2   9   9       25.23       23.94      3.75 o
   3   9   9       27.02       25.42      2.35 o
   4   9   9        1.03        2.47      1.68 o
   5   9   9        0.18        1.10      1.75 o
   6   9   9       43.37       45.46      3.73 o
   7   9   9        0.08        2.69      2.12 o
  -8  10   9        4.66        7.47      2.04 o
  -7  10   9        0.48       -1.92      1.92 o
  -6  10   9       12.44       11.83      2.39 o
  -5  10   9       38.32       33.26      2.50 o
  -4  10   9       13.72       20.82      2.10 o
  -3  10   9        1.36       -1.09      2.21 o
  -2  10   9        0.03        0.82      1.39 o
  -1  10   9        1.11       -0.53      1.46 o
   0  10   9       22.55       24.60      3.15 o
   1  10   9        9.55       11.29      2.00 o
   2  10   9       25.24       28.19      2.47 o
   3  10   9        0.14       -0.27      1.70 o
   4  10   9        8.91        7.35      2.01 o
   5  10   9       15.00       12.29      3.20 o
  -4  11   9        0.12       -0.51      1.64 o
  -3  11   9        0.12       -1.50      1.50 o
  -2  11   9        2.21        1.58      1.57 o
  -1  11   9        0.20        1.42      2.07 o
   0  11   9        0.35       -1.47      1.47 o
   1  11   9        0.57       -0.48      1.69 o
 -15   0  10       11.91        9.66      2.41 o
 -14   0  10       33.44       31.44      3.00 o
 -13   0  10        3.27        0.73      1.87 o
 -12   0  10        2.42        4.81      1.79 o
 -11   0  10        8.81        6.17      2.38 o
 -10   0  10       25.36       21.98      2.28 o
  -9   0  10        1.51        2.95      1.71 o
  -8   0  10        4.59        5.45      1.05 o
  -7   0  10        1.96        1.33      0.83 o
  -6   0  10      457.20      500.24      6.77 o
  -5   0  10     1068.87     1107.19     13.16 o
  -4   0  10      319.22      349.17      5.00 o
  -3   0  10      833.34      914.00     10.99 o
  -2   0  10      274.31      262.49      4.84 o
  -1   0  10      131.11      125.55      2.50 o
   0   0  10      968.91      989.28     12.97 o
   1   0  10      554.49      603.18      9.88 o
   2   0  10     1313.05     1368.68     20.36 o
   3   0  10      716.37      762.24     12.66 o
   4   0  10      377.73      368.19      6.98 o
   5   0  10      114.27      127.02      4.18 o
   6   0  10        1.31       -1.05      1.55 o
   7   0  10       19.31       25.20      3.06 o
   8   0  10        4.14        4.77      2.38 o
   9   0  10        8.11        5.79      2.72 o
  10   0  10        3.74        1.36      2.38 o
  11   0  10        8.55        5.45      3.06 o
  12   0  10       16.56       19.75      3.75 o
 -15   1  10        2.65        0.09      2.28 o
 -14   1  10        1.43        1.64      1.55 o
 -13   1  10        2.67        0.94      1.17 o
 -12   1  10       22.23       21.93      1.97 o
 -11   1  10        0.01       -1.08      1.08 o
 -10   1  10       12.27        7.09      1.12 o
  -9   1  10        1.10       -0.70      0.95 o
  -8   1  10      169.40      163.04      2.57 o
  -7   1  10        4.01        2.44      0.66 o
  -6   1  10      105.29      110.56      1.75 o
  -5   1  10       30.80       43.40      1.10 o
  -4   1  10      464.62      468.69      4.42 o
  -3   1  10       25.10       26.91      0.83 o
  -2   1  10      425.86      418.57      4.02 o
  -1   1  10       13.05       22.36      0.84 o
   0   1  10      478.03      447.63      4.71 o
   1   1  10       68.43       64.59      1.45 o
   2   1  10      176.13      169.15      2.54 o
   3   1  10        4.30        5.52      0.75 o
   4   1  10        0.02        1.79      0.88 o
   5   1  10       19.56       24.20      1.68 o
   6   1  10       32.85       26.99      2.06 o
   7   1  10        3.44        2.08      1.76 o
   8   1  10        1.01        1.73      1.87 o
   9   1  10        0.28        2.34      3.23 o
  10   1  10       43.27       44.81      5.62 o
  11   1  10        0.02       -1.13      2.21 o
  12   1  10        0.18       -0.04      2.04 o
 -15   2  10        1.66        3.01      2.37 o
 -14   2  10       10.33       13.04      2.62 o
 -13   2  10        1.93       -0.17      2.55 o
 -12   2  10       32.57       28.41      2.09 o
 -11   2  10        0.12        1.79      1.08 o
 -10   2  10      127.57      117.20      2.72 o
  -9   2  10       99.46      100.87      2.72 o
  -8   2  10       63.95       57.36      1.59 o
  -7   2  10      136.73      131.46      2.23 o
  -6   2  10       11.82       13.56      1.26 o
  -5   2  10      198.17      204.59      2.32 o
  -4   2  10        4.81        4.23      0.61 o
  -3   2  10       70.56       86.00      1.59 o
  -2   2  10       37.91       38.76      1.17 o
  -1   2  10     1532.97     1542.84     14.93 o
   0   2  10      273.55      263.60      3.41 o
   1   2  10      337.14      386.33      4.55 o
   2   2  10      160.25      143.37      2.72 o
   3   2  10       92.46       82.86      2.12 o
   4   2  10       49.04       45.52      2.56 o
   5   2  10        6.73        8.92      1.21 o
   6   2  10        4.39        3.87      1.10 o
   7   2  10        0.91       -0.17      1.03 o
   8   2  10       33.40       39.57      2.35 o
   9   2  10       90.02       97.84      4.01 o
  10   2  10       40.81       42.90      4.77 o
  11   2  10        1.20        2.04      3.40 o
 -15   3  10        8.77        3.40      2.65 o
 -14   3  10        1.41       -1.36      2.28 o
 -13   3  10        0.08        2.21      2.55 o
 -12   3  10       27.38       20.51      2.00 o
 -11   3  10       39.38       54.59      2.44 o
 -10   3  10       62.13       59.30      2.59 o
  -9   3  10      104.47       99.22      2.91 o
  -8   3  10        0.48       -1.02      1.02 o
  -7   3  10       19.35       18.48      1.40 o
  -6   3  10      584.40      598.32      8.10 o
  -5   3  10      198.29      193.28      3.55 o
  -4   3  10      491.84      539.14      8.12 o
  -3   3  10      153.36      150.27      3.23 o
  -2   3  10       78.13       86.43      2.16 o
  -1   3  10      217.85      207.58      3.96 o
   0   3  10       31.59       32.26      1.63 o
   1   3  10        2.18       -0.23      1.23 o
   2   3  10      241.58      240.63      4.63 o
   3   3  10       88.05       80.47      2.70 o
   4   3  10       15.61       10.76      1.45 o
   5   3  10       59.64       59.87      2.53 o
   6   3  10       17.17       15.67      2.06 o
   7   3  10        1.15        1.51      1.39 o
   8   3  10       67.85       64.50      2.98 o
   9   3  10        0.43        1.02      1.93 o
  10   3  10        4.56        2.72      3.40 o
  11   3  10        1.35       -3.06      3.06 o
 -14   4  10       15.65       20.94      3.10 o
 -13   4  10        0.06       -0.62      1.59 o
 -12   4  10        9.65       10.84      1.78 o
 -11   4  10       36.72       39.18      2.17 o
 -10   4  10       71.90       67.40      3.30 o
  -9   4  10        5.01        9.30      1.38 o
  -8   4  10       34.30       30.28      1.79 o
  -7   4  10       84.02       91.66      3.43 o
  -6   4  10       45.14       37.95      1.69 o
  -5   4  10     1462.42     1447.26     19.24 o
  -4   4  10      118.78      118.87      3.03 o
  -3   4  10       31.60       26.91      2.73 o
  -2   4  10        0.67        0.25      0.88 o
  -1   4  10        1.76        0.89      0.86 o
   0   4  10        0.50        0.48      0.87 o
   1   4  10       52.28       42.33      1.88 o
   2   4  10       34.88       29.84      1.64 o
   3   4  10        2.01        1.09      1.05 o
   4   4  10       60.10       65.83      2.64 o
   5   4  10      825.40      801.95     12.16 o
   6   4  10        0.25        0.40      2.01 o
   7   4  10       15.02       14.39      1.82 o
   8   4  10        7.03        8.73      1.80 o
   9   4  10        9.95       11.30      1.90 o
  10   4  10        0.71       -1.45      2.27 o
  11   4  10       10.21       14.23      3.40 o
 -14   5  10        3.29        6.44      2.65 o
 -13   5  10        0.57        1.43      1.68 o
 -12   5  10        0.21       -1.33      1.33 o
 -11   5  10        8.65       14.94      1.74 o
 -10   5  10        0.92       -1.09      1.13 o
  -9   5  10        7.28        7.05      1.41 o
  -8   5  10       43.80       49.18      2.70 o
  -7   5  10       78.91       69.71      3.98 o
  -6   5  10       54.80       44.58      2.17 o
  -5   5  10      148.91      154.35      4.55 o
  -4   5  10      220.22      233.98      6.40 o
  -3   5  10      213.67      196.25      6.79 o
  -2   5  10        2.01       -0.64      1.00 o
  -1   5  10       73.73       66.61      3.42 o
   0   5  10        1.34        1.49      1.02 o
   1   5  10       92.23       86.37      5.19 o
   2   5  10       10.12       13.29      1.66 o
   3   5  10       71.36       68.63      3.13 o
   4   5  10       97.02       93.80      3.77 o
   5   5  10        5.73        5.90      1.71 o
   6   5  10        0.05        0.31      2.09 o
   7   5  10        6.87       11.27      1.72 o
   8   5  10       15.90       16.35      2.00 o
   9   5  10        3.26        1.59      1.74 o
  10   5  10        1.55        3.09      2.29 o
 -13   6  10        1.66       -1.06      1.69 o
 -12   6  10        3.11        2.58      1.83 o
 -11   6  10        0.25       -0.01      1.61 o
 -10   6  10        6.87        4.67      1.89 o
  -9   6  10        0.83       -0.55      1.57 o
  -8   6  10      113.28      121.13      4.55 o
  -7   6  10      105.52      108.45      6.30 o
  -6   6  10       74.20       82.31      3.44 o
  -5   6  10      142.08      142.51      4.29 o
  -4   6  10       21.01       15.22      1.90 o
  -3   6  10        5.54        4.03      1.33 o
  -2   6  10        1.33        0.12      1.15 o
  -1   6  10       11.81        7.35      1.46 o
   0   6  10       34.84       33.32      2.12 o
   1   6  10       82.10       85.98      4.22 o
   2   6  10        0.23        0.12      1.50 o
   3   6  10       21.23       17.02      3.69 o
   4   6  10        3.89        1.98      1.67 o
   5   6  10       63.05       61.92      3.21 o
   6   6  10        4.69        4.43      1.51 o
   7   6  10        1.84        2.20      1.51 o
   8   6  10       10.45        9.78      2.35 o
   9   6  10       12.58       10.49      2.63 o
  10   6  10        1.76       -3.40      4.09 o
 -12   7  10        1.45        2.66      2.10 o
 -11   7  10        0.04       -0.20      1.82 o
 -10   7  10       11.10       13.37      2.33 o
  -9   7  10        9.57        7.73      2.51 o
  -8   7  10      133.99      145.67      5.01 o
  -7   7  10       13.80        9.22      1.80 o
  -6   7  10       50.86       47.92      2.77 o
  -5   7  10      243.00      235.52      7.76 o
  -4   7  10      405.85      388.56      8.20 o
  -3   7  10        2.47        1.29      1.36 o
  -2   7  10        6.21        0.58      1.66 o
  -1   7  10        1.94        1.00      1.23 o
   0   7  10       12.42       10.98      1.66 o
   1   7  10      177.87      179.20      4.98 o
   2   7  10        3.64        4.46      1.46 o
   3   7  10       23.32       21.55      2.08 o
   4   7  10       17.63       21.14      2.64 o
   5   7  10        5.46        4.60      1.79 o
   6   7  10       34.82       42.45      3.05 o
   7   7  10       22.32       24.38      2.78 o
   8   7  10       38.74       45.88      4.60 o
   9   7  10        2.03        1.13      2.26 o
 -11   8  10        0.32        0.06      1.93 o
 -10   8  10        0.93        0.76      1.93 o
  -9   8  10       24.82       20.30      2.54 o
  -8   8  10       28.66       24.58      2.44 o
  -7   8  10        0.84        0.23      1.55 o
  -6   8  10        4.66        6.05      1.75 o
  -5   8  10       11.90       14.44      1.91 o
  -4   8  10       17.47       13.14      1.89 o
  -3   8  10        8.40       10.24      2.36 o
  -2   8  10        3.30        2.63      1.32 o
  -1   8  10        1.80        1.91      1.36 o
   0   8  10       50.06       52.22      3.74 o
   1   8  10        4.37        7.22      1.61 o
   2   8  10        6.45        2.04      1.56 o
   3   8  10        0.13       -0.83      1.45 o
   4   8  10        2.77        6.60      1.95 o
   5   8  10        2.60        3.01      2.71 o
   6   8  10        7.49        6.93      2.15 o
   7   8  10        0.85        0.05      1.94 o
  -9   9  10        0.70       -0.05      1.80 o
  -8   9  10        9.51        8.13      2.14 o
  -7   9  10       12.61       11.51      2.07 o
  -6   9  10       26.34       32.96      2.58 o
  -5   9  10       57.87       54.41      3.22 o
  -4   9  10      150.13      155.48      5.73 o
  -3   9  10       31.53       37.39      3.55 o
  -2   9  10        2.18        0.33      2.65 o
  -1   9  10        0.27        0.00      1.47 o
   0   9  10        0.59        1.53      1.47 o
   1   9  10       69.93       74.21      5.54 o
   2   9  10        0.01       -0.67      1.76 o
   3   9  10        0.21       -1.59      1.59 o
   4   9  10        0.02        1.12      1.77 o
   5   9  10       12.98       15.40      2.41 o
   6   9  10       74.75       95.19      5.42 o
  -7  10  10        0.10       -0.25      1.77 o
  -6  10  10        2.93        2.80      2.51 o
  -5  10  10        3.25        4.66      3.48 o
  -4  10  10       44.72       38.90      4.15 o
  -3  10  10       26.94       24.61      2.59 o
  -2  10  10       13.92       18.39      2.16 o
  -1  10  10        0.52       -0.79      1.48 o
   0  10  10        2.85        1.87      1.69 o
   1  10  10        1.28        0.88      1.69 o
   2  10  10        0.98       -0.59      1.61 o
   3  10  10        0.04        1.68      1.80 o
   4  10  10        0.42       -0.84      1.83 o
  -2  11  10        5.12        3.96      1.88 o
  -1  11  10        1.65        1.38      2.81 o
 -15   1  11       23.48       30.94      3.24 o
 -14   1  11        0.30       -1.46      1.55 o
 -13   1  11        2.42        2.60      1.97 o
 -12   1  11       15.28       16.59      1.60 o
 -11   1  11       41.08       48.47      2.17 o
 -10   1  11        1.34       -0.90      0.90 o
  -9   1  11        3.44        3.63      0.93 o
  -8   1  11        3.03        1.12      0.81 o
  -7   1  11       33.65       35.98      1.25 o
  -6   1  11       28.64       35.96      1.07 o
  -5   1  11       98.47       93.06      1.58 o
  -4   1  11      484.95      500.71      4.76 o
  -3   1  11      422.87      436.14      4.23 o
  -2   1  11      735.94      669.11      5.99 o
  -1   1  11     1251.63     1221.76     12.09 o
   0   1  11        0.40       -0.15      0.69 o
   1   1  11       98.33       99.37      2.32 o
   2   1  11       48.22       50.43      1.44 o
   3   1  11        1.37        0.83      0.74 o
   4   1  11       42.99       46.20      1.59 o
   5   1  11       66.93       66.05      2.41 o
   6   1  11       18.64       16.51      1.96 o
   7   1  11      132.61      132.10      4.02 o
   8   1  11        1.12        0.17      1.69 o
   9   1  11       19.88       21.65      4.94 o
  10   1  11       17.32       19.90      2.52 o
  11   1  11       10.81        8.10      3.23 o
 -15   2  11       17.33       20.67      3.13 o
 -14   2  11       14.63       18.39      2.86 o
 -13   2  11       19.39       19.42      2.62 o
 -12   2  11        2.05        2.72      1.93 o
 -11   2  11       67.16       54.66      2.16 o
 -10   2  11       94.50       98.11      2.58 o
  -9   2  11       57.81       61.39      1.73 o
  -8   2  11      190.78      220.73      3.23 o
  -7   2  11      195.14      188.83      2.82 o
  -6   2  11       18.69       16.85      0.91 o
  -5   2  11        0.37        0.70      0.51 o
  -4   2  11       52.47       70.89      1.53 o
  -3   2  11      369.08      384.63      4.06 o
  -2   2  11      175.48      165.30      2.53 o
  -1   2  11      220.18      225.77      3.13 o
   0   2  11      513.72      529.36      6.42 o
   1   2  11        9.03       14.34      1.99 o
   2   2  11       10.81        5.43      0.93 o
   3   2  11        0.00       -0.62      0.82 o
   4   2  11       23.47       24.64      1.47 o
   5   2  11        0.40        0.50      0.97 o
   6   2  11       43.66       45.89      2.07 o
   7   2  11       34.52       34.62      2.22 o
   8   2  11       24.88       27.81      2.09 o
   9   2  11        0.07       -0.19      1.63 o
  10   2  11       61.09       58.22      5.45 o
  11   2  11       11.77        7.83      3.75 o
 -15   3  11       11.70       11.45      2.89 o
 -14   3  11        4.03        0.09      4.77 o
 -13   3  11        3.76       -0.17      2.89 o
 -12   3  11       11.17        9.48      1.73 o
 -11   3  11       78.69       84.07      3.61 o
 -10   3  11        3.61        5.08      1.81 o
  -9   3  11       43.08       48.16      2.13 o
  -8   3  11       24.34       13.72      1.44 o
  -7   3  11       40.07       45.05      1.93 o
  -6   3  11        0.08        0.89      1.03 o
  -5   3  11        0.69       -0.03      0.87 o
  -4   3  11       94.00       96.18      2.21 o
  -3   3  11       56.34       59.14      2.17 o
  -2   3  11      479.03      479.99      7.56 o
  -1   3  11      862.44      845.97     12.00 o
   0   3  11      212.53      196.39      4.11 o
   1   3  11        1.30        1.72      1.28 o
   2   3  11      183.31      196.78      4.24 o
   3   3  11       72.66       72.66      2.60 o
   4   3  11        6.39        5.15      1.62 o
   5   3  11        0.46       -0.06      1.23 o
   6   3  11        0.78        1.07      1.29 o
   7   3  11       68.54       69.10      3.06 o
   8   3  11       12.70        9.40      2.38 o
   9   3  11       37.19       37.90      3.23 o
  10   3  11       12.37       13.03      3.14 o
  11   3  11        0.09       -2.63      2.63 o
 -14   4  11        2.12        3.28      2.52 o
 -13   4  11        3.70        3.16      1.89 o
 -12   4  11        7.15        6.90      1.57 o
 -11   4  11        4.52        6.89      1.50 o
 -10   4  11        2.25        3.27      1.35 o
  -9   4  11        3.67        0.16      1.21 o
  -8   4  11       39.33       26.33      1.67 o
  -7   4  11       83.11       84.57      3.87 o
  -6   4  11       15.33       12.85      1.32 o
  -5   4  11       11.11       12.27      1.60 o
  -4   4  11      214.33      200.94      4.24 o
  -3   4  11      612.10      625.47      9.36 o
  -2   4  11      510.05      488.85      7.70 o
  -1   4  11       44.55       40.42      2.13 o
   0   4  11       76.21       70.46      2.40 o
   1   4  11       16.95       22.08      1.53 o
   2   4  11       11.36       12.38      1.40 o
   3   4  11       84.37       97.60      3.06 o
   4   4  11       40.34       38.05      2.17 o
   5   4  11       39.26       53.81      3.04 o
   6   4  11       21.24       22.12      2.01 o
   7   4  11        1.62        2.59      1.62 o
   8   4  11       36.17       45.33      3.49 o
   9   4  11       10.88        9.95      2.71 o
  10   4  11       11.05       10.90      2.81 o
 -14   5  11       20.72       24.86      5.11 o
 -13   5  11        1.62       -0.03      1.64 o
 -12   5  11       19.14       21.25      2.05 o
 -11   5  11        7.08        7.23      1.58 o
 -10   5  11        7.08        9.41      1.55 o
  -9   5  11       12.85       12.73      1.64 o
  -8   5  11       66.55       59.55      2.79 o
  -7   5  11        7.85        5.47      1.45 o
  -6   5  11        1.22       -1.09      1.09 o
  -5   5  11      149.99      149.61      4.61 o
  -4   5  11        3.78        1.65      1.25 o
  -3   5  11       97.40       96.01      3.51 o
  -2   5  11       15.72       10.82      1.64 o
  -1   5  11       42.47       41.12      5.20 o
   0   5  11       90.09       85.12      3.36 o
   1   5  11        0.17        0.87      1.23 o
   2   5  11      159.72      167.68      4.89 o
   3   5  11      185.80      163.29      4.95 o
   4   5  11        1.66        0.50      1.50 o
   5   5  11        5.32        2.19      1.62 o
   6   5  11        1.36        1.27      1.45 o
   7   5  11        4.76        1.00      1.87 o
   8   5  11        0.97        0.47      1.51 o
   9   5  11       14.01       15.90      2.37 o
  10   5  11        1.05        1.27      2.38 o
 -13   6  11        4.16        0.74      1.77 o
 -12   6  11        2.22        2.13      1.89 o
 -11   6  11        4.72        6.28      1.91 o
 -10   6  11        1.23       -0.97      1.48 o
  -9   6  11        2.82        0.60      2.07 o
  -8   6  11        5.17        7.13      1.85 o
  -7   6  11      206.83      213.40      5.93 o
  -6   6  11      158.51      150.86      4.75 o
  -5   6  11        0.37       -1.22      1.22 o
  -4   6  11       50.67       41.73      4.61 o
  -3   6  11      181.13      193.16      9.17 o
  -2   6  11        8.80        7.26      1.55 o
  -1   6  11      233.33      251.87      6.11 o
   0   6  11       12.67       11.54      1.80 o
   1   6  11      125.38      132.71      7.72 o
   2   6  11       20.97       20.96      2.06 o
   3   6  11       13.22       10.55      1.87 o
   4   6  11       62.62       68.07      3.46 o
   5   6  11       10.45        7.48      1.99 o
   6   6  11        1.00        1.21      1.81 o
   7   6  11        4.22        6.70      2.11 o
   8   6  11        0.75        4.24      2.23 o
   9   6  11      120.22      147.71      5.94 o
 -12   7  11        3.36        4.12      2.24 o
 -11   7  11        3.12        3.08      2.03 o
 -10   7  11        0.22        1.55      1.89 o
  -9   7  11       15.80       16.37      2.35 o
  -8   7  11        6.16        7.82      1.89 o
  -7   7  11       44.20       36.90      2.84 o
  -6   7  11       22.07       21.31      2.24 o
  -5   7  11       26.02       26.69      2.36 o
  -4   7  11       59.36       48.88      3.90 o
  -3   7  11       10.80       13.34      1.69 o
  -2   7  11        0.43        0.54      1.28 o
  -1   7  11        1.44       -0.61      1.36 o
   0   7  11        7.66        6.95      1.64 o
   1   7  11        6.82        5.12      1.66 o
   2   7  11        6.52        6.13      1.66 o
   3   7  11        2.23       -0.03      1.43 o
   4   7  11       21.87       24.17      3.05 o
   5   7  11        9.60       11.24      2.08 o
   6   7  11        1.99        5.79      2.03 o
   7   7  11        3.12        4.36      2.52 o
   8   7  11       10.63       17.63      3.11 o
 -11   8  11        5.52        8.51      2.36 o
 -10   8  11        5.45        1.84      2.04 o
  -9   8  11       10.25       13.30      3.45 o
  -8   8  11        0.66       -0.34      1.69 o
  -7   8  11       80.90       98.00      4.16 o
  -6   8  11       65.67       57.92      3.60 o
  -5   8  11        4.58        3.38      1.85 o
  -4   8  11        5.12        2.03      1.53 o
  -3   8  11       74.83       71.68      3.65 o
  -2   8  11        0.00       -1.40      1.40 o
  -1   8  11       39.34       33.80      2.44 o
   0   8  11       69.66       68.43      3.31 o
   1   8  11      129.63      131.62      4.55 o
   2   8  11        1.88        2.38      1.68 o
   3   8  11        6.78        6.28      1.85 o
   4   8  11      118.99      122.30      4.72 o
   5   8  11        0.68       -0.32      1.77 o
   6   8  11        0.02        0.13      1.99 o
   7   8  11        7.57        6.32      2.49 o
  -9   9  11       22.78       23.84      2.69 o
  -8   9  11       22.84       33.34      2.97 o
  -7   9  11       22.79       16.33      2.36 o
  -6   9  11        6.02        2.05      1.71 o
  -5   9  11       12.25       16.83      2.28 o
  -4   9  11        2.47        3.11      2.40 o
  -3   9  11        0.08        1.05      4.18 o
  -2   9  11       16.11        9.91      1.92 o
  -1   9  11       10.75       10.93      2.02 o
   0   9  11        7.75        9.22      1.92 o
   1   9  11       21.62       24.24      4.16 o
   2   9  11        0.00        0.54      1.70 o
   3   9  11        2.40        1.59      1.82 o
   4   9  11       16.00       17.14      2.70 o
   5   9  11        0.43        0.47      1.96 o
  -7  10  11        8.66        7.72      2.28 o
  -6  10  11        3.65        2.66      2.47 o
  -5  10  11        0.32        1.68      1.70 o
  -4  10  11        9.96       10.80      2.03 o
  -3  10  11       12.61       13.94      2.02 o
  -2  10  11        6.06        9.98      2.00 o
  -1  10  11        9.84        9.56      2.00 o
   0  10  11        0.13        1.10      1.69 o
   1  10  11        0.78       -1.57      1.57 o
   2  10  11        1.56        1.52      1.84 o
   3  10  11        0.19       -1.05      1.69 o
 -15   0  12        0.01       -2.04      2.04 o
 -14   0  12        6.75        8.23      2.28 o
 -13   0  12        8.98        6.64      2.17 o
 -12   0  12        1.77        6.47      1.93 o
 -11   0  12      230.91      239.80      6.86 o
 -10   0  12      254.06      266.16      7.10 o
  -9   0  12       20.41        8.65      2.55 o
  -8   0  12      135.59      133.63      4.29 o
  -7   0  12       22.12       20.77      1.39 o
  -6   0  12      811.33      746.27      9.59 o
  -5   0  12      130.01      132.10      3.00 o
  -4   0  12       36.10       35.46      1.53 o
  -3   0  12        3.54        4.52      0.96 o
  -2   0  12      688.88      666.64      8.61 o
  -1   0  12       91.68       84.99      2.25 o
   0   0  12      106.27      100.67      2.48 o
   1   0  12      201.66      201.16      5.11 o
   2   0  12       25.56       26.44      2.35 o
   3   0  12      367.51      361.79      7.06 o
   4   0  12      816.34      775.44     26.56 o
   5   0  12      109.49      114.78      4.41 o
   6   0  12       29.35       40.18      3.75 o
   7   0  12       43.04       40.86      4.09 o
   8   0  12       70.70       61.29      4.77 o
   9   0  12        2.93        6.47      2.72 o
  10   0  12        0.05       -1.36      2.72 o
  11   0  12       16.40       18.73      3.75 o
 -15   1  12        4.79        6.11      2.52 o
 -14   1  12       22.62       31.13      2.40 o
 -13   1  12        0.54        0.99      1.26 o
 -12   1  12        0.86        2.95      1.30 o
 -11   1  12        5.37        5.08      1.27 o
 -10   1  12       38.46       38.44      1.68 o
  -9   1  12        0.77       -0.15      0.94 o
  -8   1  12       75.06       73.72      1.93 o
  -7   1  12        6.68        6.95      0.91 o
  -6   1  12       93.19      106.23      1.94 o
  -5   1  12      137.98      153.52      2.15 o
  -4   1  12       21.94       23.93      0.91 o
  -3   1  12       70.30       69.99      1.47 o
  -2   1  12       61.61       57.46      1.33 o
  -1   1  12       51.76       47.43      1.27 o
   0   1  12      261.39      275.37      3.46 o
   1   1  12      136.83      125.53      2.18 o
   2   1  12       31.90       29.16      1.24 o
   3   1  12        1.50       -0.03      0.81 o
   4   1  12       33.97       33.35      1.60 o
   5   1  12       10.02       10.64      1.30 o
   6   1  12        4.76        3.75      1.43 o
   7   1  12       11.13       10.71      2.04 o
   8   1  12        9.27       10.57      2.17 o
   9   1  12        0.60       -0.51      1.93 o
  10   1  12        1.47       -0.51      1.93 o
  11   1  12        0.05       -1.79      1.79 o
 -15   2  12        0.07        2.20      2.37 o
 -14   2  12        5.26        7.15      2.52 o
 -13   2  12       16.58       11.06      2.55 o
 -12   2  12       35.21       34.00      3.00 o
 -11   2  12      160.76      160.02      3.84 o
 -10   2  12        2.66        5.51      1.17 o
  -9   2  12        1.53       -0.93      0.93 o
  -8   2  12       20.21       16.88      1.02 o
  -7   2  12      251.35      245.57      3.45 o
  -6   2  12        0.84        0.09      0.66 o
  -5   2  12        4.36        4.60      0.80 o
  -4   2  12      135.16      136.37      2.39 o
  -3   2  12       40.36       42.77      1.30 o
  -2   2  12        2.78        5.27      0.94 o
  -1   2  12        0.25        1.82      0.73 o
   0   2  12       33.23       41.42      1.63 o
   1   2  12      353.12      358.80      5.38 o
   2   2  12        6.82        3.12      0.96 o
   3   2  12      244.06      228.04      4.50 o
   4   2  12       11.98       11.23      1.22 o
   5   2  12        0.70       -0.58      1.03 o
   6   2  12       11.56       10.12      1.41 o
   7   2  12        1.80        2.24      1.44 o
   8   2  12       61.66       59.55      3.27 o
   9   2  12       30.83       31.32      4.43 o
  10   2  12        0.73       -2.72      2.72 o
 -14   3  12       12.67       19.84      3.13 o
 -13   3  12        8.08       11.32      2.52 o
 -12   3  12        0.39        1.01      1.63 o
 -11   3  12       39.65       33.62      2.07 o
 -10   3  12       47.56       42.00      2.11 o
  -9   3  12      527.88      533.75      9.61 o
  -8   3  12       35.75       40.97      2.13 o
  -7   3  12      134.46      130.69      3.19 o
  -6   3  12       19.90       28.12      2.34 o
  -5   3  12       24.81       24.33      1.74 o
  -4   3  12      244.67      241.85      4.21 o
  -3   3  12       86.75       87.74      2.72 o
  -2   3  12       83.37       79.32      2.59 o
  -1   3  12      142.34      154.23      3.59 o
   0   3  12       37.39       32.59      1.76 o
   1   3  12      305.13      297.79      5.59 o
   2   3  12        0.82        0.26      1.11 o
   3   3  12       96.75      117.21      3.41 o
   4   3  12      171.92      165.40      6.44 o
   5   3  12        1.18       -1.20      1.20 o
   6   3  12        6.10        5.69      1.61 o
   7   3  12       24.32       22.90      2.21 o
   8   3  12       12.57       14.88      2.70 o
   9   3  12       18.48       17.62      3.14 o
  10   3  12        3.38        0.27      2.67 o
 -14   4  12        0.21       -2.13      2.13 o
 -13   4  12        3.44        3.48      1.95 o
 -12   4  12        7.74       10.19      1.80 o
 -11   4  12        4.09        4.66      1.40 o
 -10   4  12       58.33       70.35      2.74 o
  -9   4  12       38.90       40.77      2.15 o
  -8   4  12      302.10      276.59      5.07 o
  -7   4  12      150.89      167.03      3.71 o
  -6   4  12       73.75       68.37      3.00 o
  -5   4  12       16.04       13.44      1.52 o
  -4   4  12        3.22        2.89      1.77 o
  -3   4  12      710.96      645.86      9.82 o
  -2   4  12       67.29       62.03      2.43 o
  -1   4  12       39.70       33.56      1.83 o
   0   4  12        0.06       -0.45      0.98 o
   1   4  12       56.09       50.50      2.30 o
   2   4  12       33.10       31.24      1.93 o
   3   4  12      203.97      219.96      4.92 o
   4   4  12       11.11        5.24      1.48 o
   5   4  12       49.25       48.83      3.01 o
   6   4  12        0.88        1.22      1.43 o
   7   4  12       21.56       25.28      2.24 o
   8   4  12        6.03        6.06      2.19 o
   9   4  12        4.70        2.10      2.50 o
  10   4  12       27.37       27.70      4.16 o
 -13   5  12       19.17       27.51      2.54 o
 -12   5  12        7.74        4.35      1.56 o
 -11   5  12        2.32        0.16      1.36 o
 -10   5  12       29.25       31.70      3.24 o
  -9   5  12      107.65      124.91      3.45 o
  -8   5  12       37.80       31.10      1.88 o
  -7   5  12       18.01       15.59      1.82 o
  -6   5  12       30.96       28.31      2.06 o
  -5   5  12        0.10       -1.36      1.69 o
  -4   5  12      131.59      146.02      4.80 o
  -3   5  12      133.10      139.04      4.55 o
  -2   5  12       24.61       24.54      2.17 o
  -1   5  12       64.32       67.12      3.16 o
   0   5  12        1.05        1.54      1.41 o
   1   5  12       17.70       15.90      1.87 o
   2   5  12        4.19        5.08      1.57 o
   3   5  12        7.72        8.86      1.93 o
   4   5  12       59.55       61.00      3.38 o
   5   5  12        5.01        1.89      1.41 o
   6   5  12        7.06        7.39      1.66 o
   7   5  12       29.21       32.36      2.75 o
   8   5  12       21.19       19.06      2.30 o
   9   5  12       20.02       23.30      2.97 o
 -13   6  12        4.40        6.81      4.09 o
 -12   6  12        7.07       10.88      2.90 o
 -11   6  12        0.79       -0.22      1.59 o
 -10   6  12       26.16       23.24      2.27 o
  -9   6  12        9.26       16.11      1.96 o
  -8   6  12       21.47       18.29      2.31 o
  -7   6  12       43.13       40.71      2.80 o
  -6   6  12        3.32       -0.80      1.45 o
  -5   6  12       86.06       84.01      3.67 o
  -4   6  12       83.50       88.34      3.56 o
  -3   6  12      281.82      272.50      6.67 o
  -2   6  12        0.70        1.35      1.43 o
  -1   6  12        5.71        5.09      1.57 o
   0   6  12       12.33       10.25      1.79 o
   1   6  12        4.84        8.30      1.68 o
   2   6  12        1.18        1.63      1.54 o
   3   6  12        1.68        2.77      1.86 o
   4   6  12       27.18       25.31      2.92 o
   5   6  12        2.07        2.07      1.82 o
   6   6  12        9.08        6.63      2.15 o
   7   6  12       50.51       69.81      4.98 o
   8   6  12        2.34        5.08      2.73 o
 -12   7  12        2.87       -2.04      3.40 o
 -11   7  12        2.22       -1.43      1.91 o
 -10   7  12        6.71        8.51      2.19 o
  -9   7  12       74.26       84.53      5.04 o
  -8   7  12       23.75       20.20      2.49 o
  -7   7  12        0.02       -1.54      1.54 o
  -6   7  12        1.51       -0.09      1.91 o
  -5   7  12       30.80       36.39      2.80 o
  -4   7  12        0.54        0.91      2.38 o
  -3   7  12       33.83       29.04      2.42 o
  -2   7  12       30.92       25.67      2.21 o
  -1   7  12      102.27      108.05      9.90 o
   0   7  12       11.87       15.16      2.01 o
   1   7  12       21.51       20.98      2.30 o
   2   7  12       10.05        5.41      1.77 o
   3   7  12       29.99       26.39      2.54 o
   4   7  12        5.57        6.33      2.28 o
   5   7  12        6.32        8.12      2.11 o
   6   7  12        2.27        1.24      1.97 o
   7   7  12       58.62       68.32      5.00 o
 -10   8  12        4.61        5.14      2.26 o
  -9   8  12        0.14        0.60      4.24 o
  -8   8  12        7.69        4.96      2.12 o
  -7   8  12       24.99       27.93      4.58 o
  -6   8  12        7.21        7.55      2.31 o
  -5   8  12        5.50        6.26      1.88 o
  -4   8  12        3.99        1.59      1.55 o
  -3   8  12       22.12       22.58      2.75 o
  -2   8  12       12.71       10.77      2.20 o
  -1   8  12       12.57        7.94      1.78 o
   0   8  12        0.97        1.35      1.84 o
   1   8  12        5.86        7.55      1.89 o
   2   8  12        4.18        3.26      1.75 o
   3   8  12        1.32        1.02      1.77 o
   4   8  12       27.02       28.83      4.87 o
   5   8  12        1.81       -1.11      1.95 o
   6   8  12        0.34        3.18      2.30 o
  -8   9  12        2.75        1.70      2.04 o
  -7   9  12        9.65        7.46      2.07 o
  -6   9  12       18.33       17.53      2.77 o
  -5   9  12       25.69       32.81      2.79 o
  -4   9  12        6.95       11.10      2.12 o
  -3   9  12        0.19       -0.92      2.03 o
  -2   9  12        1.44       -0.01      1.61 o
  -1   9  12       18.44       18.42      2.24 o
   0   9  12        6.99        8.35      2.01 o
   1   9  12       16.16       12.37      2.23 o
   2   9  12        6.25        5.99      2.38 o
   3   9  12        1.14        3.10      2.26 o
   4   9  12       31.21       40.53      3.28 o
  -6  10  12        0.58       -2.40      2.57 o
  -5  10  12       12.16       11.34      3.28 o
  -4  10  12       37.85       33.21      3.09 o
  -3  10  12        9.65       12.37      4.60 o
  -2  10  12        4.61        3.29      1.85 o
  -1  10  12        2.56        3.06      1.80 o
   0  10  12        0.04       -1.70      1.70 o
   1  10  12        0.09        1.02      1.82 o
 -15   1  13        1.43        0.61      2.21 o
 -14   1  13       22.03       22.68      2.25 o
 -13   1  13       19.66       24.54      2.22 o
 -12   1  13       81.08       97.83      3.29 o
 -11   1  13       74.84       92.35      2.87 o
 -10   1  13       11.38       10.49      1.40 o
  -9   1  13       83.45       74.75      2.27 o
  -8   1  13       82.12       68.40      1.88 o
  -7   1  13      195.15      202.83      3.46 o
  -6   1  13       18.87       23.46      1.10 o
  -5   1  13      145.19      134.62      2.17 o
  -4   1  13      228.02      227.05      2.94 o
  -3   1  13      200.35      177.69      2.50 o
  -2   1  13     2177.97     2134.24     18.13 o
  -1   1  13      569.16      519.43      5.35 o
   0   1  13        2.79       -0.23      0.81 o
   1   1  13        3.76        2.51      1.03 o
   2   1  13      144.56      126.09      2.64 o
   3   1  13      209.01      194.65      3.59 o
   4   1  13       17.12       14.62      1.44 o
   5   1  13       18.46       20.28      1.60 o
   6   1  13       68.00       70.82      2.81 o
   7   1  13       36.60       37.06      2.16 o
   8   1  13       37.13       38.05      3.00 o
   9   1  13        4.40       -0.68      1.93 o
  10   1  13        0.00       -1.57      1.88 o
 -14   2  13       33.98       49.01      3.83 o
 -13   2  13        8.05        1.59      2.13 o
 -12   2  13        1.71        3.44      2.13 o
 -11   2  13       43.71       40.60      2.14 o
 -10   2  13        0.82       -1.07      1.07 o
  -9   2  13      144.32      114.54      2.72 o
  -8   2  13       34.43       19.54      1.32 o
  -7   2  13       49.51       52.61      1.88 o
  -6   2  13       68.20       77.50      2.01 o
  -5   2  13       34.92       35.88      1.51 o
  -4   2  13        1.44       -0.06      0.75 o
  -3   2  13        0.08       -0.61      0.75 o
  -2   2  13      947.19      929.83     11.60 o
  -1   2  13        6.02        4.64      1.10 o
   0   2  13      280.33      277.35      4.54 o
   1   2  13       23.37       24.58      1.45 o
   2   2  13       78.16       67.08      2.22 o
   3   2  13      126.75      118.68      3.12 o
   4   2  13        7.70        8.02      1.18 o
   5   2  13        1.72        2.25      1.13 o
   6   2  13        3.26        1.41      1.35 o
   7   2  13        2.61        2.68      1.59 o
   8   2  13       84.86       85.46      6.13 o
   9   2  13        0.00       -0.34      3.06 o
  10   2  13        1.24       -1.36      3.06 o
 -14   3  13        0.97        0.68      3.58 o
 -13   3  13        0.37       -2.04      2.04 o
 -12   3  13        0.72        0.25      1.63 o
 -11   3  13       24.55       20.57      2.19 o
 -10   3  13      142.06      138.61      3.64 o
  -9   3  13       81.98       84.47      2.88 o
  -8   3  13      142.53      133.02      3.38 o
  -7   3  13      502.48      527.66      7.78 o
  -6   3  13       51.69       57.59      2.57 o
  -5   3  13       79.91       65.64      2.38 o
  -4   3  13        0.01        1.48      1.07 o
  -3   3  13        0.06        0.00      1.03 o
  -2   3  13      181.91      178.67      4.09 o
  -1   3  13      315.19      295.06      5.63 o
   0   3  13      235.20      230.25      4.83 o
   1   3  13       45.28       46.87      2.41 o
   2   3  13      288.45      288.46      5.74 o
   3   3  13        0.10        1.41      1.24 o
   4   3  13       39.19       38.36      2.24 o
   5   3  13       15.18       19.75      1.97 o
   6   3  13       56.47       56.17      2.82 o
   7   3  13        5.60        6.43      2.15 o
   8   3  13       19.28       19.17      2.59 o
   9   3  13       68.89       72.70      5.10 o
  10   3  13       22.41       21.06      3.71 o
 -14   4  13        3.84        4.58      2.86 o
 -13   4  13        1.33        3.14      2.03 o
 -12   4  13        3.22        1.01      1.48 o
 -11   4  13        0.26        0.97      1.39 o
 -10   4  13       10.47       12.59      1.64 o
  -9   4  13       44.30       36.31      2.14 o
  -8   4  13       82.69       76.89      2.72 o
  -7   4  13       70.83       74.51      3.48 o
  -6   4  13        0.20       -0.70      1.05 o
  -5   4  13      205.19      200.34      4.04 o
  -4   4  13       13.56       14.91      2.80 o
  -3   4  13      208.64      202.18      4.50 o
  -2   4  13      209.81      203.74      4.50 o
  -1   4  13       30.24       36.93      2.07 o
   0   4  13      164.02      169.25      4.09 o
   1   4  13       17.88       20.64      1.82 o
   2   4  13        0.38       -1.23      1.23 o
   3   4  13        4.99        6.86      1.54 o
   4   4  13        3.11        2.81      1.42 o
   5   4  13        5.58        1.62      1.55 o
   6   4  13       37.07       41.86      2.58 o
   7   4  13        6.19        6.13      1.88 o
   8   4  13       50.50       57.58      7.39 o
   9   4  13       64.58       76.60     18.73 o
 -13   5  13       17.65       13.89      2.32 o
 -12   5  13        0.44       -1.50      1.50 o
 -11   5  13        1.01        2.59      1.43 o
 -10   5  13        3.98        6.78      2.18 o
  -9   5  13       12.09       13.55      1.66 o
  -8   5  13        0.20       -0.83      1.16 o
  -7   5  13       21.81       28.53      2.92 o
  -6   5  13      106.66      103.67      3.50 o
  -5   5  13      171.07      156.72      6.12 o
  -4   5  13      434.07      450.59      9.84 o
  -3   5  13      250.15      235.35      8.09 o
  -2   5  13       60.25       61.51      3.32 o
  -1   5  13        0.08       -0.28      1.43 o
   0   5  13       27.11       25.33      2.26 o
   1   5  13       80.69       74.50      4.00 o
   2   5  13      255.07      235.89      6.34 o
   3   5  13      104.02      101.16      4.18 o
   4   5  13        0.48        0.17      1.57 o
   5   5  13       24.98       23.57      2.13 o
   6   5  13        4.85        2.41      1.60 o
   7   5  13        3.65        4.25      1.76 o
   8   5  13       25.26       27.84      3.03 o
 -12   6  13        1.89        0.47      1.66 o
 -11   6  13        2.72        3.06      1.82 o
 -10   6  13        4.84        6.68      1.92 o
  -9   6  13       79.96       83.53      3.64 o
  -8   6  13       71.53       82.28      3.69 o
  -7   6  13       34.12       33.88      2.82 o
  -6   6  13        0.21       -0.94      1.56 o
  -5   6  13        0.49        0.59      2.01 o
  -4   6  13        0.83        4.32      1.68 o
  -3   6  13        5.52        5.87      1.73 o
  -2   6  13        1.22        1.35      2.16 o
  -1   6  13        5.44        0.27      1.36 o
   0   6  13       10.44        9.70      1.85 o
   1   6  13        4.57        8.98      1.79 o
   2   6  13        6.79        8.39      1.87 o
   3   6  13      116.72      122.66      4.66 o
   4   6  13       15.45       14.18      2.29 o
   5   6  13       11.36        9.25      2.90 o
   6   6  13       30.51       32.64      3.14 o
   7   6  13        0.17       -1.76      2.03 o
   8   6  13       54.31       65.55      5.25 o
 -11   7  13        0.65        0.55      2.12 o
 -10   7  13        2.00        4.23      2.20 o
  -9   7  13       27.28       29.77      2.93 o
  -8   7  13       16.49       16.37      2.42 o
  -7   7  13        5.80        8.44      2.12 o
  -6   7  13       16.52       14.40      2.27 o
  -5   7  13       85.47       80.16      5.22 o
  -4   7  13       71.62       83.93      4.62 o
  -3   7  13       39.20       35.89      2.77 o
  -2   7  13       93.06       81.90      3.74 o
  -1   7  13        1.91        0.40      1.46 o
   0   7  13        7.86        9.39      1.87 o
   1   7  13       18.49       17.35      2.20 o
   2   7  13       88.59       80.42      3.85 o
   3   7  13        9.88        4.86      1.95 o
   4   7  13        1.04       -1.64      1.66 o
   5   7  13        7.42        6.99      2.20 o
   6   7  13        2.20        1.36      2.20 o
   7   7  13       15.00       15.70      3.54 o
 -10   8  13        5.74        7.65      2.42 o
  -9   8  13        0.00        1.84      2.03 o
  -8   8  13       27.85       34.70      3.08 o
  -7   8  13       76.71       83.83      4.16 o
  -6   8  13       16.96       19.14      2.41 o
  -5   8  13       28.08       21.02      4.09 o
  -4   8  13        0.66       -1.30      1.55 o
  -3   8  13        0.40       -0.52      1.80 o
  -2   8  13       19.70       19.13      2.33 o
  -1   8  13        2.06        2.32      1.69 o
   0   8  13       43.14       36.68      2.88 o
   1   8  13       12.15        9.57      2.10 o
   2   8  13        0.23        0.17      1.89 o
   3   8  13       48.49       59.43      3.59 o
   4   8  13        1.57        2.05      2.49 o
   5   8  13        1.22        1.13      2.10 o
  -8   9  13       52.00       48.35      3.54 o
  -7   9  13       17.11       13.68      2.79 o
  -6   9  13        0.38        2.60      2.00 o
  -5   9  13       12.44        9.17      2.23 o
  -4   9  13        9.64       11.78      2.23 o
  -3   9  13        3.17        1.91      1.77 o
  -2   9  13        2.97        1.68      1.77 o
  -1   9  13        2.62        2.09      1.87 o
   0   9  13        1.35        2.21      1.78 o
   1   9  13        3.07        2.52      1.98 o
   2   9  13       11.06        8.64      2.15 o
   3   9  13        2.34        5.83      2.10 o
  -4  10  13       11.09       13.66      3.22 o
  -3  10  13        0.37        0.83      1.92 o
  -2  10  13       28.92       29.02      2.88 o
  -1  10  13        1.76        0.70      2.73 o
   0  10  13        0.04       -1.56      2.04 o
 -14   0  14        7.04        5.90      2.28 o
 -13   0  14       13.08       10.36      2.28 o
 -12   0  14       12.04       20.57      2.52 o
 -11   0  14        0.20        1.09      1.79 o
 -10   0  14        0.29        0.05      2.04 o
  -9   0  14      132.15      100.51      4.09 o
  -8   0  14      544.17      448.09     11.24 o
  -7   0  14      207.97      159.26      4.24 o
  -6   0  14       57.99       63.35      2.46 o
  -5   0  14       41.30       42.82      2.31 o
  -4   0  14      169.62      158.42      3.31 o
  -3   0  14        7.48       10.42      3.84 o
  -2   0  14       27.01       30.90      1.65 o
  -1   0  14     1222.71     1128.78     13.89 o
   0   0  14      326.37      293.07      5.75 o
   1   0  14      350.48      317.71      6.59 o
   2   0  14      469.85      418.74      7.84 o
   3   0  14      116.27       95.89      5.96 o
   4   0  14       26.52       21.79      3.06 o
   5   0  14        0.07        3.40      2.38 o
   6   0  14       11.36       15.32      3.06 o
   7   0  14       17.18       17.71      3.40 o
   8   0  14       93.04      101.46      6.47 o
   9   0  14       65.09       74.57      5.79 o
 -14   1  14       15.47       13.79      2.07 o
 -13   1  14        2.41        1.11      1.63 o
 -12   1  14        3.60        4.57      1.35 o
 -11   1  14        7.47        8.55      1.43 o
 -10   1  14       19.59       18.38      1.64 o
  -9   1  14        0.03       -0.20      1.08 o
  -8   1  14       57.03       61.78      2.54 o
  -7   1  14       15.50       13.95      1.39 o
  -6   1  14       57.26       63.24      1.81 o
  -5   1  14       18.12       17.64      1.07 o
  -4   1  14      159.38      155.31      2.44 o
  -3   1  14       24.05       21.87      1.09 o
  -2   1  14       85.96       87.63      1.98 o
  -1   1  14       45.96       42.81      1.38 o
   0   1  14        2.89        0.03      0.95 o
   1   1  14        0.54       -0.91      0.91 o
   2   1  14       13.72       23.67      1.38 o
   3   1  14      156.71      146.43      3.22 o
   4   1  14       15.83       13.35      1.44 o
   5   1  14       22.51       24.05      3.48 o
   6   1  14        2.06        1.20      1.48 o
   7   1  14       21.12       22.93      2.52 o
   8   1  14        3.59        7.47      2.04 o
   9   1  14        4.05        6.90      2.28 o
 -14   2  14       13.22       17.00      3.00 o
 -13   2  14        1.42        3.58      2.28 o
 -12   2  14        4.52        2.99      2.13 o
 -11   2  14        0.68       -0.54      1.35 o
 -10   2  14        0.35       -0.34      1.15 o
  -9   2  14       21.16       16.83      1.33 o
  -8   2  14       81.69       77.36      2.48 o
  -7   2  14      130.42       99.99      2.50 o
  -6   2  14      101.87      104.05      2.49 o
  -5   2  14       43.59       45.38      1.80 o
  -4   2  14      433.44      432.39      5.39 o
  -3   2  14       62.52       64.03      2.56 o
  -2   2  14      338.18      328.83      4.46 o
  -1   2  14      173.24      162.15      4.62 o
   0   2  14      113.12      116.06      2.84 o
   1   2  14       31.18       27.73      1.58 o
   2   2  14       60.12       49.45      1.97 o
   3   2  14       13.39        5.16      1.21 o
   4   2  14       11.11        5.35      1.19 o
   5   2  14       32.97       27.87      1.97 o
   6   2  14        0.03        0.02      1.21 o
   7   2  14        7.28        3.75      2.73 o
   8   2  14       67.42       81.38      6.13 o
   9   2  14       14.80        7.83      3.40 o
 -14   3  14       21.30       28.33      3.34 o
 -13   3  14       29.94       41.02      3.59 o
 -12   3  14       15.34       20.36      2.86 o
 -11   3  14       80.15       92.26      3.92 o
 -10   3  14        2.46        3.13      1.71 o
  -9   3  14        7.45        9.89      1.91 o
  -8   3  14       23.37       24.06      2.41 o
  -7   3  14       41.36       41.41      2.33 o
  -6   3  14       72.75       82.49      2.74 o
  -5   3  14      180.42      168.91      3.75 o
  -4   3  14      602.57      587.15      8.31 o
  -3   3  14      927.38      861.05     11.40 o
  -2   3  14      152.44      140.06      4.36 o
  -1   3  14      184.16      179.72      4.35 o
   0   3  14      115.68      103.53      4.32 o
   1   3  14       54.05       48.25      2.73 o
   2   3  14       14.53       19.59      1.78 o
   3   3  14      101.85       82.73      3.09 o
   4   3  14        5.37        2.88      1.51 o
   5   3  14      140.85      147.09      6.78 o
   6   3  14        0.50        2.16      1.79 o
   7   3  14        0.10        0.51      1.94 o
   8   3  14        0.46       -0.45      3.92 o
   9   3  14       47.11       50.47      4.77 o
 -13   4  14       11.29       10.00      2.86 o
 -12   4  14        1.52        3.52      1.97 o
 -11   4  14        1.24        0.48      1.38 o
 -10   4  14       13.83       14.58      1.76 o
  -9   4  14       74.28       77.14      2.86 o
  -8   4  14        4.53        7.24      1.43 o
  -7   4  14       26.48       17.61      1.69 o
  -6   4  14       57.69       47.81      3.49 o
  -5   4  14        1.97        2.45      1.23 o
  -4   4  14      179.30      184.85      4.35 o
  -3   4  14      201.30      197.00      4.54 o
  -2   4  14       71.95       70.61      2.82 o
  -1   4  14        6.01        4.87      1.41 o
   0   4  14      455.62      432.23      7.61 o
   1   4  14        6.32        3.38      1.42 o
   2   4  14        1.44       -0.55      1.35 o
   3   4  14       43.78       47.34      2.52 o
   4   4  14        4.05        0.41      1.31 o
   5   4  14       57.29       56.83      2.91 o
   6   4  14        6.50        7.13      1.82 o
   7   4  14        0.88        0.98      2.03 o
   8   4  14        7.13        7.33      2.38 o
 -13   5  14       11.27       12.86      2.54 o
 -12   5  14        3.48        4.87      2.77 o
 -11   5  14        4.11        2.28      1.52 o
 -10   5  14        0.38        0.83      1.42 o
  -9   5  14        4.95        4.05      1.46 o
  -8   5  14       69.10       69.42      2.72 o
  -7   5  14       43.81       55.12      2.59 o
  -6   5  14       36.52       34.38      2.82 o
  -5   5  14       99.66       98.35      4.42 o
  -4   5  14      166.31      183.68      5.56 o
  -3   5  14       53.44       47.83      2.90 o
  -2   5  14       71.14       63.54      3.30 o
  -1   5  14       12.18        8.89      1.85 o
   0   5  14       25.63       22.54      2.26 o
   1   5  14       50.51       56.52      4.65 o
   2   5  14       56.33       46.38      3.02 o
   3   5  14        5.71        5.50      1.87 o
   4   5  14        1.02        0.74      1.43 o
   5   5  14        0.67        1.06      1.49 o
   6   5  14        7.80       11.08      2.41 o
   7   5  14       27.12       25.45      2.52 o
   8   5  14       22.06       27.29      4.48 o
 -12   6  14        0.20       -0.21      1.62 o
 -11   6  14        6.12        3.67      2.18 o
 -10   6  14        1.03        0.42      2.51 o
  -9   6  14        3.14        4.16      1.99 o
  -8   6  14        5.05        3.25      1.66 o
  -7   6  14        2.75        2.33      1.58 o
  -6   6  14        0.10       -1.33      1.71 o
  -5   6  14       14.94       21.08      2.33 o
  -4   6  14      160.23      160.26      5.29 o
  -3   6  14        9.98       10.35      2.10 o
  -2   6  14       19.96       23.58      2.31 o
  -1   6  14        5.88        1.27      1.57 o
   0   6  14       62.57       62.10      3.56 o
   1   6  14       27.51       22.02      2.33 o
   2   6  14        1.05       -0.04      1.57 o
   3   6  14       52.77       53.82      3.34 o
   4   6  14        1.61        1.42      2.10 o
   5   6  14       24.25       24.67      2.90 o
   6   6  14        9.20        7.20      2.43 o
   7   6  14        0.88        0.04      3.30 o
 -11   7  14        1.22       -0.18      2.19 o
 -10   7  14        9.45       16.25      2.70 o
  -9   7  14       33.77       36.17      3.21 o
  -8   7  14       22.28       22.33      2.72 o
  -7   7  14       14.20       14.21      2.33 o
  -6   7  14        5.55        5.77      2.58 o
  -5   7  14       54.67       70.78      3.70 o
  -4   7  14       61.73       66.85      3.59 o
  -3   7  14        1.73       -1.70      2.17 o
  -2   7  14        1.58        2.35      2.17 o
  -1   7  14        0.23        0.37      1.57 o
   0   7  14        0.59        0.32      1.92 o
   1   7  14       49.45       54.82      3.36 o
   2   7  14        0.09       -0.57      1.68 o
   3   7  14        3.61        4.06      1.99 o
   4   7  14        0.68       -0.76      1.79 o
   5   7  14        2.01        1.57      2.20 o
   6   7  14       60.96       72.90      4.42 o
  -9   8  14        0.57        2.59      2.12 o
  -8   8  14        1.85        3.23      2.12 o
  -7   8  14        0.15        0.00      1.98 o
  -6   8  14        0.27       -2.50      2.58 o
  -5   8  14        9.21        9.95      2.42 o
  -4   8  14       15.21       16.14      2.33 o
  -3   8  14        1.56        3.46      1.78 o
  -2   8  14        3.71        6.02      2.54 o
  -1   8  14        1.05        0.87      1.80 o
   0   8  14        1.86        0.69      3.45 o
   1   8  14        2.93        7.04      2.22 o
   2   8  14        3.17       -0.83      1.87 o
   3   8  14       53.58       60.27      5.94 o
   4   8  14        7.99        8.74      2.49 o
  -7   9  14        0.49       -2.40      2.40 o
  -6   9  14        0.08        1.51      1.78 o
  -5   9  14        0.61        0.88      1.78 o
  -4   9  14        9.69        8.39      2.19 o
  -3   9  14        0.18       -1.60      1.60 o
  -2   9  14        0.04       -1.69      1.69 o
  -1   9  14       11.11       12.24      3.30 o
   0   9  14        0.00        1.54      1.83 o
   1   9  14        4.61        6.76      2.72 o
   2   9  14        1.40       -1.16      1.89 o
 -14   1  15       23.23       33.21      3.34 o
 -13   1  15       37.32       58.39      5.34 o
 -12   1  15       14.76       19.07      2.03 o
 -11   1  15        5.18        2.75      1.32 o
 -10   1  15       57.47       58.64      2.37 o
  -9   1  15        1.00        0.71      1.13 o
  -8   1  15       24.06       19.40      1.39 o
  -7   1  15        7.36        4.52      1.01 o
  -6   1  15        4.86        3.84      0.91 o
  -5   1  15      113.35      107.58      2.17 o
  -4   1  15      461.40      421.40      4.99 o
  -3   1  15     1313.17     1243.40     11.98 o
  -2   1  15     1434.79     1412.92     15.52 o
  -1   1  15        0.01       -0.99      0.99 o
   0   1  15        9.92       10.11      1.11 o
   1   1  15        2.56        2.88      1.05 o
   2   1  15       10.97        3.65      1.14 o
   3   1  15      377.32      344.60      6.42 o
   4   1  15      119.53      110.39      3.40 o
   5   1  15        1.67        1.42      1.30 o
   6   1  15       14.09       10.52      2.04 o
   7   1  15        3.85        2.11      1.79 o
   8   1  15        2.92        0.96      2.04 o
   9   1  15        0.27       -0.44      2.04 o
 -14   2  15       17.75       22.86      3.24 o
 -13   2  15       10.86       13.16      2.65 o
 -12   2  15        0.38        1.24      2.04 o
 -11   2  15        5.87        6.04      2.28 o
 -10   2  15       11.08        8.47      1.45 o
  -9   2  15        9.60        4.94      1.44 o
  -8   2  15       71.02       62.44      2.97 o
  -7   2  15       67.82       51.10      1.90 o
  -6   2  15      266.42      260.50      4.20 o
  -5   2  15       28.05       23.79      1.39 o
  -4   2  15        0.15       -0.08      1.23 o
  -3   2  15      331.11      345.65      4.71 o
  -2   2  15      169.69      182.94      3.20 o
  -1   2  15       91.11       89.53      3.99 o
   0   2  15       83.77       78.68      2.45 o
   1   2  15       76.14       68.39      2.31 o
   2   2  15      134.62      121.06      3.02 o
   3   2  15       37.87       40.08      2.23 o
   4   2  15        1.95        2.14      1.28 o
   5   2  15        0.24       -0.16      1.17 o
   6   2  15        0.98       -0.85      1.46 o
   7   2  15       15.90       21.43      3.40 o
   8   2  15      135.04      147.30      7.66 o
   9   2  15        2.44       -0.43      2.63 o
 -13   3  15        0.65        6.78      2.62 o
 -12   3  15       13.14        9.50      3.23 o
 -11   3  15        1.51        1.98      1.75 o
 -10   3  15        6.39        8.42      1.76 o
  -9   3  15       28.58       23.08      1.80 o
  -8   3  15       25.23       20.34      2.87 o
  -7   3  15        0.29        0.04      1.20 o
  -6   3  15       76.31       73.70      2.65 o
  -5   3  15       51.76       57.61      2.44 o
  -4   3  15        1.01       -0.40      1.12 o
  -3   3  15       22.67       28.13      2.68 o
  -2   3  15      131.14      129.13      3.67 o
  -1   3  15       69.50       68.84      2.84 o
   0   3  15      131.44      123.68      3.63 o
   1   3  15        3.28        1.98      1.47 o
   2   3  15       26.18       37.61      2.30 o
   3   3  15      124.27      136.69      4.11 o
   4   3  15        1.33        2.97      1.53 o
   5   3  15       56.35       57.73      3.41 o
   6   3  15        3.93        3.44      1.97 o
   7   3  15        4.37        2.56      2.58 o
   8   3  15       47.08       57.66      4.84 o
 -13   4  15        5.87        6.77      2.76 o
 -12   4  15        4.64        6.23      2.91 o
 -11   4  15       64.81       68.22      3.29 o
 -10   4  15        4.81        7.63      1.65 o
  -9   4  15        0.01       -0.46      1.30 o
  -8   4  15        0.00       -0.67      1.31 o
  -7   4  15      122.19      104.35      3.22 o
  -6   4  15       83.66       91.06      3.87 o
  -5   4  15       13.43       11.72      1.45 o
  -4   4  15        0.17       -0.55      1.07 o
  -3   4  15       51.27       54.80      3.19 o
  -2   4  15       73.68       75.99      6.09 o
  -1   4  15      186.69      184.83      4.56 o
   0   4  15        7.29        3.40      1.41 o
   1   4  15       22.86       23.57      2.26 o
   2   4  15       42.78       37.23      2.36 o
   3   4  15       37.29       44.82      2.80 o
   4   4  15        0.20       -1.47      1.47 o
   5   4  15        0.00       -1.33      1.47 o
   6   4  15        5.64        2.57      3.89 o
   7   4  15       13.13       19.80      2.80 o
   8   4  15       37.83       39.25      4.33 o
 -12   5  15        7.87        6.07      2.06 o
 -11   5  15        0.11       -0.24      1.50 o
 -10   5  15       39.35       44.41      2.47 o
  -9   5  15        0.63        1.95      1.47 o
  -8   5  15        0.27        0.49      1.31 o
  -7   5  15       92.58       96.36      3.54 o
  -6   5  15       86.56       77.53      2.87 o
  -5   5  15        7.67       11.57      1.83 o
  -4   5  15       21.38       18.53      2.33 o
  -3   5  15      129.88      123.13      4.58 o
  -2   5  15      306.47      310.44      7.72 o
  -1   5  15       97.78      105.18      5.95 o
   0   5  15        5.30        0.46      2.30 o
   1   5  15       80.67       70.66      3.71 o
   2   5  15        6.78        6.34      2.06 o
   3   5  15        0.15        1.58      1.47 o
   4   5  15        0.12       -1.48      1.48 o
   5   5  15        0.36       -0.12      1.57 o
   6   5  15        0.39        0.15      2.12 o
   7   5  15        0.26        1.55      2.26 o
 -11   6  15       10.90       14.85      2.36 o
 -10   6  15        0.18        2.10      1.81 o
  -9   6  15       34.44       39.05      2.77 o
  -8   6  15        0.46       -1.51      1.51 o
  -7   6  15       14.74       16.83      2.56 o
  -6   6  15        0.01       -0.33      1.47 o
  -5   6  15        3.07        5.16      1.87 o
  -4   6  15       19.76       14.44      2.29 o
  -3   6  15        5.57        6.56      1.97 o
  -2   6  15        5.24        2.02      2.57 o
  -1   6  15        1.56        0.71      1.84 o
   0   6  15        7.46        8.05      2.92 o
   1   6  15        0.23        1.85      1.80 o
   2   6  15       19.57       19.88      2.49 o
   3   6  15       10.39        6.56      2.95 o
   4   6  15        4.21       -1.92      1.95 o
   5   6  15        0.09       -1.87      1.87 o
   6   6  15        1.25       -0.44      2.11 o
 -10   7  15        1.14       -1.17      2.03 o
  -9   7  15        1.04        2.81      2.10 o
  -8   7  15        7.50        8.08      2.51 o
  -7   7  15       33.44       35.08      6.98 o
  -6   7  15       12.45        8.85      3.29 o
  -5   7  15        0.91        0.72      1.77 o
  -4   7  15        0.01        0.53      1.56 o
  -3   7  15        0.36        1.64      1.77 o
  -2   7  15       65.46       65.85      3.72 o
  -1   7  15       49.56       47.80      4.62 o
   0   7  15       24.17       27.72      2.82 o
   1   7  15       31.86       28.65      2.82 o
   2   7  15        8.44        4.60      2.08 o
   3   7  15        6.55        8.28      2.33 o
   4   7  15        6.95        7.91      2.59 o
   5   7  15        3.82        4.68      2.41 o
  -8   8  15        4.06        5.70      2.31 o
  -7   8  15        3.24        3.67      2.89 o
  -6   8  15        0.13        3.14      1.98 o
  -5   8  15        3.60       -0.18      1.84 o
  -4   8  15       29.62       29.49      2.89 o
  -3   8  15        2.61        0.70      1.91 o
  -2   8  15        0.12       -0.66      1.75 o
  -1   8  15        0.01        0.27      1.82 o
   0   8  15        1.41        1.17      1.97 o
   1   8  15       14.00       12.99      2.49 o
   2   8  15       16.10       22.55      3.43 o
   3   8  15        6.37        9.11      2.49 o
  -6   9  15        3.46        3.51      2.15 o
  -5   9  15        0.01       -1.65      2.26 o
  -4   9  15        6.24        5.48      2.19 o
  -3   9  15        1.30        5.05      2.90 o
  -2   9  15        0.59       -1.71      1.96 o
  -1   9  15        2.76        4.48      2.14 o
   0   9  15        0.01       -1.92      1.92 o
 -14   0  16       16.77       14.98      3.75 o
 -13   0  16        3.26        3.75      2.17 o
 -12   0  16        1.00        1.87      2.21 o
 -11   0  16        5.04        7.23      2.13 o
 -10   0  16       15.79       20.93      2.52 o
  -9   0  16      147.18      149.85      5.17 o
  -8   0  16       41.47       31.76      2.62 o
  -7   0  16        5.47        7.53      1.79 o
  -6   0  16        2.09        1.51      1.63 o
  -5   0  16      118.36      117.55      4.43 o
  -4   0  16        0.45       -1.12      1.12 o
  -3   0  16      285.58      272.67      5.32 o
  -2   0  16      401.32      388.29      6.82 o
  -1   0  16       15.78        9.83      1.53 o
   0   0  16      454.90      467.10      8.90 o
   1   0  16       30.09       25.18      2.73 o
   2   0  16      140.49      109.80      3.80 o
   3   0  16       52.11       45.21      3.00 o
   4   0  16        0.02       -0.85      1.69 o
   5   0  16        0.01       -1.55      1.55 o
   6   0  16        0.84        0.51      1.93 o
   7   0  16        1.66        1.70      2.55 o
   8   0  16        4.00        9.87      3.40 o
 -14   1  16        0.12        0.41      2.28 o
 -13   1  16        2.98        1.89      1.75 o
 -12   1  16        9.19        6.68      1.83 o
 -11   1  16       17.02       13.98      1.88 o
 -10   1  16        3.55        2.74      1.26 o
  -9   1  16        8.12       11.14      1.43 o
  -8   1  16        1.14       -0.30      1.13 o
  -7   1  16        9.98        8.27      1.12 o
  -6   1  16       84.03       77.47      2.36 o
  -5   1  16        1.87        3.14      1.35 o
  -4   1  16       31.89       28.54      1.38 o
  -3   1  16       19.74       21.91      1.79 o
  -2   1  16       93.59       97.84      2.26 o
  -1   1  16        0.34        0.08      0.91 o
   0   1  16        0.32        1.20      0.98 o
   1   1  16       23.16       21.01      1.75 o
   2   1  16       14.34       13.35      1.41 o
   3   1  16        0.67        1.89      1.24 o
   4   1  16        2.31        1.49      1.19 o
   5   1  16        6.55        6.09      4.16 o
   6   1  16        5.33        5.55      2.04 o
   7   1  16        2.17        0.68      2.72 o
   8   1  16        0.00        2.24      2.04 o
 -13   2  16        0.05        2.15      2.28 o
 -12   2  16        0.43       -0.22      2.21 o
 -11   2  16        4.64        2.76      2.13 o
 -10   2  16        1.09        1.19      1.44 o
  -9   2  16       37.04       35.07      2.51 o
  -8   2  16        3.20       -0.78      1.05 o
  -7   2  16       78.41       87.96      2.48 o
  -6   2  16        1.73        1.53      0.98 o
  -5   2  16        9.65       11.72      1.22 o
  -4   2  16       18.10       18.60      1.39 o
  -3   2  16      236.53      234.37      3.73 o
  -2   2  16      115.89      113.45      2.54 o
  -1   2  16        3.67        3.32      1.00 o
   0   2  16       50.24       50.23      2.08 o
   1   2  16      108.79      105.72      2.90 o
   2   2  16        7.41        6.07      1.40 o
   3   2  16       12.00       10.65      1.53 o
   4   2  16       43.46       44.45      3.24 o
   5   2  16        0.06       -0.86      3.41 o
   6   2  16       19.00       19.02      3.14 o
   7   2  16        1.60       -0.63      2.32 o
   8   2  16        2.28       -0.14      2.83 o
 -13   3  16       13.31       16.27      2.95 o
 -12   3  16       26.17       28.94      6.13 o
 -11   3  16        4.83        2.76      2.28 o
 -10   3  16        6.65        8.32      2.55 o
  -9   3  16       93.94      121.57      3.94 o
  -8   3  16        0.01       -0.44      1.21 o
  -7   3  16       70.41       69.19      2.67 o
  -6   3  16       21.45       22.18      1.79 o
  -5   3  16       23.96       21.59      1.73 o
  -4   3  16        0.01        0.41      1.16 o
  -3   3  16       73.21       76.69      3.21 o
  -2   3  16      372.53      362.71      6.95 o
  -1   3  16       63.30       64.04      2.87 o
   0   3  16        0.39       -1.39      1.39 o
   1   3  16      163.49      178.98      4.65 o
   2   3  16        0.14       -0.20      1.43 o
   3   3  16      135.76      133.29      6.38 o
   4   3  16        0.35        1.80      1.85 o
   5   3  16        2.73        1.10      1.87 o
   6   3  16        0.70       -2.08      2.72 o
   7   3  16        0.01       -1.96      3.06 o
 -12   4  16        0.01       -1.58      2.37 o
 -11   4  16       25.26       31.06      2.74 o
 -10   4  16        1.97        5.68      1.60 o
  -9   4  16       24.49       24.32      2.29 o
  -8   4  16       12.57        9.45      1.55 o
  -7   4  16        6.49        7.91      1.90 o
  -6   4  16      164.45      158.21      3.89 o
  -5   4  16        9.08       11.99      1.59 o
  -4   4  16      143.03      139.64      3.61 o
  -3   4  16      289.87      277.07      5.91 o
  -2   4  16        3.19        1.96      1.57 o
  -1   4  16       47.39       48.85      2.61 o
   0   4  16       28.58       27.68      2.12 o
   1   4  16       46.42       44.05      2.52 o
   2   4  16      130.67      132.37      8.99 o
   3   4  16       23.89       32.60      4.37 o
   4   4  16        2.26        1.92      1.64 o
   5   4  16       18.12       19.24      3.01 o
   6   4  16        7.44       11.74      2.46 o
   7   4  16        2.78        3.64      2.93 o
 -12   5  16       42.62       57.78      3.70 o
 -11   5  16        0.72        0.60      1.59 o
 -10   5  16       85.21       97.37      3.56 o
  -9   5  16        0.77        0.43      1.38 o
  -8   5  16       51.61       53.39      4.05 o
  -7   5  16        0.01        0.16      1.42 o
  -6   5  16        3.95        3.05      1.35 o
  -5   5  16        5.91        4.11      1.38 o
  -4   5  16       19.41       29.63      2.80 o
  -3   5  16       24.60       19.80      2.46 o
  -2   5  16      144.62      153.21      5.54 o
  -1   5  16       33.97       36.36      3.00 o
   0   5  16        3.11        1.28      1.74 o
   1   5  16        2.22       -0.03      2.06 o
   2   5  16       64.15       62.12      3.05 o
   3   5  16       58.43       72.66      3.69 o
   4   5  16        9.26        6.58      2.23 o
   5   5  16       21.21       25.67      2.62 o
   6   5  16        0.32        0.34      2.12 o
 -11   6  16        0.57        0.29      1.71 o
 -10   6  16        4.80        5.30      2.11 o
  -9   6  16        2.47        0.51      1.82 o
  -8   6  16        0.16        3.21      2.21 o
  -7   6  16       16.60       15.93      2.11 o
  -6   6  16       11.73       13.94      2.06 o
  -5   6  16       22.27       20.03      2.14 o
  -4   6  16        4.32        4.19      3.19 o
  -3   6  16       47.14       41.53      4.34 o
  -2   6  16        0.17       -1.66      1.66 o
  -1   6  16       11.60       12.20      2.22 o
   0   6  16        8.87        6.88      3.76 o
   1   6  16        0.79        0.53      1.80 o
   2   6  16        6.00        6.94      2.23 o
   3   6  16       16.52       22.59      3.84 o
   4   6  16       47.14       53.82      3.81 o
   5   6  16        4.36        1.07      2.29 o
  -9   7  16        0.14        3.49      2.59 o
  -8   7  16       23.68       34.34      4.94 o
  -7   7  16       23.40       28.74      2.95 o
  -6   7  16        0.42        2.83      2.06 o
  -5   7  16        5.49        3.36      1.96 o
  -4   7  16        0.02        1.63      2.34 o
  -3   7  16       24.42       28.30      2.87 o
  -2   7  16        6.52        6.62      2.22 o
  -1   7  16       11.26       10.18      2.29 o
   0   7  16        2.90        4.01      1.99 o
   1   7  16        6.98        5.56      2.15 o
   2   7  16       31.73       33.98      4.35 o
   3   7  16       29.72       34.77      3.41 o
   4   7  16        0.34        1.83      2.18 o
  -7   8  16        2.41        2.80      4.43 o
  -6   8  16       13.16       15.23      2.55 o
  -5   8  16        5.07       -0.68      1.99 o
  -4   8  16        1.04        0.32      1.91 o
  -3   8  16        3.33        1.51      3.82 o
  -2   8  16        7.08        6.28      2.21 o
  -1   8  16        5.19        4.19      2.22 o
   0   8  16        2.08        1.63      2.10 o
   1   8  16        2.88        1.01      2.10 o
   2   8  16        4.32        9.01      2.59 o
 -13   1  17       25.84       24.51      2.34 o
 -12   1  17        6.68        7.93      1.83 o
 -11   1  17        1.06        4.28      1.68 o
 -10   1  17        0.00       -1.26      1.35 o
  -9   1  17       30.06       28.52      2.65 o
  -8   1  17        9.50        9.35      1.37 o
  -7   1  17       40.86       37.71      1.89 o
  -6   1  17        3.94        9.53      1.17 o
  -5   1  17        0.04        0.77      1.07 o
  -4   1  17       23.67       25.55      1.35 o
  -3   1  17       22.49       19.44      1.26 o
  -2   1  17      147.91      157.86      2.93 o
  -1   1  17        0.00       -0.21      1.12 o
   0   1  17      114.81      114.68      3.26 o
   1   1  17        2.82        1.70      1.23 o
   2   1  17        2.93        1.84      1.18 o
   3   1  17        2.58       -1.27      1.27 o
   4   1  17        0.69        1.49      1.54 o
   5   1  17        2.96       -0.68      2.09 o
   6   1  17        0.24       -0.68      1.79 o
   7   1  17        9.61        9.92      2.58 o
 -13   2  17        0.56       -2.13      2.13 o
 -12   2  17        7.99        7.07      2.52 o
 -11   2  17        0.30       -0.66      1.95 o
 -10   2  17        1.22        0.66      2.04 o
  -9   2  17        1.41        1.63      2.02 o
  -8   2  17       18.38       13.22      1.60 o
  -7   2  17        5.15        4.84      1.24 o
  -6   2  17       75.22       76.08      2.60 o
  -5   2  17       13.19       12.52      1.42 o
  -4   2  17        0.14       -0.24      0.99 o
  -3   2  17        6.12        8.45      1.13 o
  -2   2  17       47.71       49.94      1.79 o
  -1   2  17      122.84      125.22      2.93 o
   0   2  17       51.78       46.86      2.09 o
   1   2  17        1.44        1.77      1.84 o
   2   2  17        0.35       -0.18      1.22 o
   3   2  17        9.92        6.12      1.77 o
   4   2  17       41.21       42.57      2.64 o
   5   2  17        0.57       -0.07      5.62 o
   6   2  17        1.70        2.60      4.09 o
   7   2  17       28.82       33.16      3.97 o
 -12   3  17        5.13        1.16      3.58 o
 -11   3  17        6.49        1.83      2.38 o
 -10   3  17        9.64       12.76      2.20 o
  -9   3  17       19.54       13.61      1.95 o
  -8   3  17        9.01       11.31      2.41 o
  -7   3  17       27.44       25.64      1.95 o
  -6   3  17        2.50        0.74      1.27 o
  -5   3  17      110.44      106.55      3.22 o
  -4   3  17        5.07        4.32      1.33 o
  -3   3  17       35.45       35.95      2.04 o
  -2   3  17       23.75       27.84      1.90 o
  -1   3  17       52.71       47.38      2.52 o
   0   3  17       52.24       52.44      2.72 o
   1   3  17       45.47       41.05      2.49 o
   2   3  17       89.52       86.42      6.35 o
   3   3  17        1.53        2.59      1.87 o
   4   3  17        0.23       -1.00      1.87 o
   5   3  17        0.59       -1.12      2.32 o
   6   3  17        4.98        4.50      2.89 o
   7   3  17        2.42       -1.51      4.09 o
 -12   4  17        0.00       -0.48      3.58 o
 -11   4  17       12.34       12.91      4.09 o
 -10   4  17       16.39       18.99      2.90 o
  -9   4  17        4.61        3.21      1.55 o
  -8   4  17        2.48        3.28      1.47 o
  -7   4  17       20.46       17.61      1.80 o
  -6   4  17        0.48       -0.52      1.24 o
  -5   4  17       15.30       16.15      2.19 o
  -4   4  17       16.36       15.85      1.73 o
  -3   4  17        1.85        2.08      1.34 o
  -2   4  17       14.75       11.57      1.97 o
  -1   4  17      219.89      226.59      5.42 o
   0   4  17       12.96       16.64      2.07 o
   1   4  17        5.37        6.42      1.72 o
   2   4  17       46.94       50.75      2.84 o
   3   4  17        1.32        2.41      2.25 o
   4   4  17        0.04       -2.02      2.02 o
   5   4  17        5.86        7.02      2.31 o
   6   4  17        0.70        1.50      2.77 o
 -11   5  17        9.96       13.38      3.17 o
 -10   5  17       18.65       25.39      2.61 o
  -9   5  17        1.29        3.63      1.63 o
  -8   5  17       13.98       11.59      1.80 o
  -7   5  17       10.46        9.08      1.66 o
  -6   5  17        0.03       -1.07      1.30 o
  -5   5  17       19.22       17.16      1.99 o
  -4   5  17        0.18       -0.91      1.25 o
  -3   5  17        0.01       -1.39      1.39 o
  -2   5  17       93.31       95.09      3.60 o
  -1   5  17       43.76       43.20      2.60 o
   0   5  17        4.88        8.37      1.79 o
   1   5  17       84.16       88.89      3.63 o
   2   5  17       66.25       74.55      3.43 o
   3   5  17        2.95        2.98      1.73 o
   4   5  17       24.65       24.23      2.43 o
   5   5  17        2.53       -0.13      2.15 o
 -10   6  17        6.00        4.93      2.59 o
  -9   6  17       30.73       36.27      2.91 o
  -8   6  17       14.30       23.60      3.39 o
  -7   6  17        0.90        0.88      1.67 o
  -6   6  17        2.47        2.05      1.78 o
  -5   6  17        2.04        5.53      1.83 o
  -4   6  17        0.32        0.99      1.80 o
  -3   6  17        1.77        1.94      1.91 o
  -2   6  17       46.84       51.71      3.92 o
  -1   6  17       22.47       26.79      2.85 o
   0   6  17        6.99        6.83      2.20 o
   1   6  17       60.79       68.48      4.72 o
   2   6  17        6.52        8.85      2.81 o
   3   6  17        0.20       -0.15      2.08 o
   4   6  17        0.05       -0.25      2.91 o
  -8   7  17        0.04        0.64      2.12 o
  -7   7  17        2.02        2.87      2.19 o
  -6   7  17       14.08       14.33      2.75 o
  -5   7  17        2.22        2.85      2.03 o
  -4   7  17        2.76        3.78      2.12 o
  -3   7  17        4.34        2.02      2.03 o
  -2   7  17       15.03       10.54      2.47 o
  -1   7  17        0.29        1.17      1.96 o
   0   7  17        9.91        6.55      2.38 o
   1   7  17        0.00        0.23      2.03 o
   2   7  17        5.10        6.78      2.38 o
   3   7  17       12.20       11.45      2.80 o
  -6   8  17        2.74        1.70      2.29 o
  -5   8  17        2.54        4.25      2.19 o
  -4   8  17        8.07        9.97      2.59 o
  -3   8  17        0.09       -0.43      2.00 o
  -2   8  17        0.00        0.86      2.00 o
  -1   8  17       10.16       12.59      2.52 o
   0   8  17        7.45        9.47      2.49 o
 -13   0  18        7.38        1.36      3.06 o
 -12   0  18       25.04       34.32      3.13 o
 -11   0  18        1.49        4.19      2.04 o
 -10   0  18       29.10       30.87      3.23 o
  -9   0  18       56.46       58.93      3.61 o
  -8   0  18      105.82      120.53      4.69 o
  -7   0  18       41.85       53.55      3.24 o
  -6   0  18       17.86       12.13      2.13 o
  -5   0  18       67.14       72.27      3.17 o
  -4   0  18       17.44       15.93      2.03 o
  -3   0  18       36.79       43.07      3.57 o
  -2   0  18        6.18        6.86      1.71 o
  -1   0  18        3.81        1.10      3.39 o
   0   0  18        2.12        3.16      1.66 o
   1   0  18       20.62       13.65      1.99 o
   2   0  18        1.91        1.86      1.65 o
   3   0  18        0.55        0.10      1.57 o
   4   0  18       24.46       22.38      2.41 o
   5   0  18       26.44       26.44      2.76 o
   6   0  18       13.54       18.39      3.75 o
 -13   1  18        0.40       -1.34      2.28 o
 -12   1  18       10.21        9.12      2.07 o
 -11   1  18        0.63       -0.91      2.27 o
 -10   1  18        3.32        3.34      1.59 o
  -9   1  18        0.37        1.27      1.51 o
  -8   1  18        2.27        3.64      1.27 o
  -7   1  18        5.92        5.76      1.30 o
  -6   1  18        5.12        4.64      1.23 o
  -5   1  18        3.44        2.90      1.62 o
  -4   1  18       62.84       58.26      2.15 o
  -3   1  18       12.08       13.47      1.29 o
  -2   1  18        9.21        6.61      1.15 o
  -1   1  18       22.24       18.38      1.43 o
   0   1  18        7.80        4.64      1.19 o
   1   1  18        6.02        7.13      1.46 o
   2   1  18        1.80        2.68      1.46 o
   3   1  18        1.19       -1.26      1.26 o
   4   1  18        0.23        0.81      1.42 o
   5   1  18       10.54        9.49      2.56 o
   6   1  18        1.06        0.51      1.72 o
 -12   2  18        2.86        3.10      2.37 o
 -11   2  18        0.71       -1.10      2.13 o
 -10   2  18        6.09        4.96      2.13 o
  -9   2  18       26.05       26.21      2.86 o
  -8   2  18       42.20       49.68      2.59 o
  -7   2  18       15.01       22.11      1.71 o
  -6   2  18       13.00        9.03      1.42 o
  -5   2  18       42.11       40.70      2.16 o
  -4   2  18        9.69       11.28      1.41 o
  -3   2  18        4.75        1.31      1.15 o
  -2   2  18        9.67        8.13      1.27 o
  -1   2  18       14.99       15.37      1.76 o
   0   2  18        0.86        1.46      1.35 o
   1   2  18       18.38       16.94      1.60 o
   2   2  18        4.70        6.94      1.70 o
   3   2  18        0.16        1.24      1.53 o
   4   2  18        0.63       -0.23      2.38 o
   5   2  18       37.78       33.03      3.76 o
   6   2  18        0.85       -1.79      2.63 o
 -12   3  18        2.38       -1.70      2.37 o
 -11   3  18       12.00       16.15      3.92 o
 -10   3  18       23.71       17.78      2.86 o
  -9   3  18       10.63       13.72      2.20 o
  -8   3  18       28.09       25.09      2.29 o
  -7   3  18        1.65        3.77      1.67 o
  -6   3  18        0.12       -1.39      1.39 o
  -5   3  18        2.81        3.92      1.38 o
  -4   3  18       17.17       15.86      1.71 o
  -3   3  18        5.26        4.87      1.42 o
  -2   3  18       18.66       23.41      1.90 o
  -1   3  18        5.05        4.40      1.60 o
   0   3  18       10.08        9.11      2.06 o
   1   3  18       29.08       27.35      2.59 o
   2   3  18        0.76        0.53      1.94 o
   3   3  18        8.90        5.44      2.10 o
   4   3  18        0.99       -0.21      2.32 o
   5   3  18       20.74       20.91      3.75 o
   6   3  18        0.22       -2.58      2.58 o
 -11   4  18       48.44       40.14      3.83 o
 -10   4  18       27.63       31.59      5.12 o
  -9   4  18       11.44       10.37      2.05 o
  -8   4  18        0.76        1.70      1.65 o
  -7   4  18        1.07       -1.09      1.25 o
  -6   4  18        0.83        1.77      1.41 o
  -5   4  18       59.17       66.71      2.80 o
  -4   4  18        3.89        4.66      1.56 o
  -3   4  18        1.56        1.21      1.68 o
  -2   4  18       14.23       18.19      2.01 o
  -1   4  18       14.15       10.85      1.88 o
   0   4  18      108.84      109.03      3.91 o
   1   4  18        0.47       -0.37      1.60 o
   2   4  18       25.90       18.38      2.53 o
   3   4  18        4.14        1.43      2.06 o
   4   4  18        0.27       -1.03      1.97 o
   5   4  18        0.11       -2.58      2.58 o
 -10   5  18        2.27        2.81      1.88 o
  -9   5  18        0.45       -1.48      1.48 o
  -8   5  18       17.45       19.43      2.09 o
  -7   5  18        6.12        5.19      1.67 o
  -6   5  18       14.64       14.37      1.80 o
  -5   5  18        2.50        0.89      1.35 o
  -4   5  18        4.36        5.91      1.57 o
  -3   5  18        0.26        0.89      1.47 o
  -2   5  18        0.03        0.61      1.58 o
  -1   5  18       49.76       50.71      2.79 o
   0   5  18       28.11       27.46      2.38 o
   1   5  18       19.45       16.70      2.14 o
   2   5  18       11.35       14.66      2.20 o
   3   5  18        1.06        3.40      2.18 o
   4   5  18       12.51       13.15      4.12 o
  -9   6  18        2.20        3.61      2.09 o
  -8   6  18        0.82        1.04      1.94 o
  -7   6  18        0.00       -0.65      2.26 o
  -6   6  18        3.50        2.00      1.90 o
  -5   6  18        3.97        4.82      1.99 o
  -4   6  18        7.97        4.81      2.19 o
  -3   6  18        0.68        1.07      2.58 o
  -2   6  18        0.05       -0.85      1.85 o
  -1   6  18        0.32        0.41      2.06 o
   0   6  18        1.00        3.07      2.65 o
   1   6  18        0.24       -0.03      2.48 o
   2   6  18        3.02        3.55      2.46 o
   3   6  18       17.24       16.17      2.97 o
  -7   7  18        0.60       -0.12      1.91 o
  -6   7  18        0.04       -1.50      1.90 o
  -5   7  18        1.93        1.13      2.14 o
  -4   7  18        2.25        1.64      2.29 o
  -3   7  18        0.08       -0.15      2.20 o
  -2   7  18       14.13       15.68      2.77 o
  -1   7  18       33.92       38.14      3.44 o
   0   7  18       31.64       37.66      3.47 o
   1   7  18        0.29        1.30      2.39 o
 -12   1  19        2.01       -0.12      1.68 o
 -11   1  19        0.03        1.66      1.59 o
 -10   1  19        8.49       10.86      2.34 o
  -9   1  19        2.73        1.28      1.48 o
  -8   1  19        1.27        1.14      1.48 o
  -7   1  19        0.00       -1.41      1.41 o
  -6   1  19      135.16      135.93      7.00 o
  -5   1  19       40.66       39.95      3.21 o
  -4   1  19       17.80       17.26      1.53 o
  -3   1  19       40.03       44.35      1.85 o
  -2   1  19       10.03        8.08      1.46 o
  -1   1  19        0.24       -0.81      1.24 o
   0   1  19       37.30       42.07      3.55 o
   1   1  19       29.53       32.32      2.00 o
   2   1  19       14.83       15.52      1.75 o
   3   1  19        0.99       -0.62      1.87 o
   4   1  19       22.60       20.57      2.04 o
   5   1  19        2.74        3.78      1.65 o
 -12   2  19        0.02        0.23      2.28 o
 -11   2  19        5.36        7.10      2.55 o
 -10   2  19        0.10        0.68      3.06 o
  -9   2  19       12.26       15.94      2.62 o
  -8   2  19        5.11        2.53      2.13 o
  -7   2  19        1.90        1.89      1.44 o
  -6   2  19       32.16       37.18      3.24 o
  -5   2  19        2.53        0.98      1.21 o
  -4   2  19        5.71        4.81      1.27 o
  -3   2  19        8.71        7.95      1.38 o
  -2   2  19        0.64       -1.12      1.12 o
  -1   2  19        0.35       -0.97      1.11 o
   0   2  19        4.74        3.61      1.40 o
   1   2  19       16.25       15.83      1.78 o
   2   2  19        0.25       -1.34      1.34 o
   3   2  19        6.10        2.32      2.36 o
   4   2  19        1.09        0.45      2.67 o
   5   2  19       20.29       21.25      5.28 o
 -11   3  19       24.70       20.01      3.10 o
 -10   3  19        0.59       -1.27      2.20 o
  -9   3  19        2.62        2.96      2.37 o
  -8   3  19       16.30        9.72      1.95 o
  -7   3  19        4.01        1.67      1.69 o
  -6   3  19       12.11       12.74      1.93 o
  -5   3  19       33.18       37.82      2.45 o
  -4   3  19        2.34        3.03      1.72 o
  -3   3  19        8.11        6.45      1.70 o
  -2   3  19        0.72       -0.82      1.47 o
  -1   3  19       37.57       41.06      3.83 o
   0   3  19       19.83       23.70      2.46 o
   1   3  19       11.01       12.88      2.38 o
   2   3  19        5.84        5.53      3.27 o
   3   3  19        9.20        8.76      2.93 o
   4   3  19       10.79        4.79      3.09 o
   5   3  19        0.00       -1.08      3.23 o
 -10   4  19        7.97        5.92      3.06 o
  -9   4  19        9.89        9.90      2.14 o
  -8   4  19        0.05       -1.63      1.65 o
  -7   4  19        1.31       -0.05      1.66 o
  -6   4  19        9.82       11.56      2.70 o
  -5   4  19        0.64        1.37      1.50 o
  -4   4  19        1.00        3.41      1.53 o
  -3   4  19        1.49        2.17      1.44 o
  -2   4  19       28.00       31.22      2.19 o
  -1   4  19       29.80       28.41      4.77 o
   0   4  19       35.71       42.48      3.83 o
   1   4  19        4.26        0.86      2.11 o
   2   4  19       12.25       16.06      2.62 o
   3   4  19        0.74       -0.07      2.01 o
   4   4  19        0.08       -3.21      6.64 o
  -9   5  19        2.84        2.07      1.96 o
  -8   5  19       10.52       11.60      2.21 o
  -7   5  19       28.28       39.13      2.55 o
  -6   5  19       11.85       12.13      1.87 o
  -5   5  19        4.13        2.52      1.57 o
  -4   5  19        0.41        0.60      1.36 o
  -3   5  19       27.04       24.69      2.12 o
  -2   5  19       16.77       18.96      2.26 o
  -1   5  19        1.38        3.82      1.88 o
   0   5  19       54.76       59.03      3.21 o
   1   5  19        2.50        1.08      2.15 o
   2   5  19        9.73        8.32      3.65 o
   3   5  19       17.65       26.27      3.16 o
  -8   6  19        4.35        4.38      2.19 o
  -7   6  19        8.80        7.88      2.27 o
  -6   6  19       41.57       52.22      3.32 o
  -5   6  19        0.28        1.65      2.11 o
  -4   6  19        4.83        5.06      2.06 o
  -3   6  19        0.00       -0.22      2.10 o
  -2   6  19        1.28       -0.98      2.06 o
  -1   6  19        5.29        9.65      2.59 o
   0   6  19       54.62       61.68      4.18 o
   1   6  19       15.12       11.07      2.93 o
  -5   7  19        6.74        5.65      2.17 o
  -4   7  19        6.98       13.22      3.79 o
  -3   7  19        8.91       14.67      3.94 o
  -2   7  19       24.10       35.07      3.85 o
  -1   7  19        7.80        5.75      2.61 o
 -11   0  20        7.58        3.75      3.06 o
 -10   0  20        6.54        4.43      2.17 o
  -9   0  20        2.23        1.85      2.89 o
  -8   0  20        0.23       -0.30      1.79 o
  -7   0  20       19.34       18.52      2.52 o
  -6   0  20        6.42       10.43      2.17 o
  -5   0  20        5.41        6.13      1.93 o
  -4   0  20       10.40       16.25      2.08 o
  -3   0  20       20.72       23.74      2.26 o
  -2   0  20        9.35        8.14      2.01 o
  -1   0  20       12.61       14.85      2.30 o
   0   0  20        3.48        0.21      1.66 o
   1   0  20       50.97       53.21      3.07 o
   2   0  20       33.45       43.78      2.87 o
   3   0  20        9.85        4.28      3.23 o
   4   0  20        5.13        8.31      2.93 o
 -11   1  20        0.49       -0.60      1.65 o
 -10   1  20       15.69       17.67      3.38 o
  -9   1  20        6.70        6.51      1.75 o
  -8   1  20        3.50        2.90      2.37 o
  -7   1  20        1.39        0.54      1.55 o
  -6   1  20        0.18       -0.73      1.51 o
  -5   1  20        3.34        2.36      1.45 o
  -4   1  20        5.16        8.47      1.57 o
  -3   1  20        1.15        1.53      1.32 o
  -2   1  20       14.84       13.83      1.89 o
  -1   1  20        9.72       12.25      1.58 o
   0   1  20       18.67       22.04      1.80 o
   1   1  20        0.32       -0.57      1.33 o
   2   1  20        0.11       -2.12      2.17 o
   3   1  20       16.27       18.25      1.94 o
   4   1  20        2.04        1.91      1.60 o
 -11   2  20        9.73        7.09      2.62 o
 -10   2  20        3.45        5.17      2.52 o
  -9   2  20        9.26       13.68      2.76 o
  -8   2  20        0.01       -2.04      2.04 o
  -7   2  20       23.28       22.38      3.23 o
  -6   2  20        5.14        5.74      2.13 o
  -5   2  20        5.16        4.56      1.39 o
  -4   2  20        2.70        1.88      1.92 o
  -3   2  20        4.94        4.65      2.06 o
  -2   2  20        4.41        3.15      1.99 o
  -1   2  20        7.75        9.75      1.50 o
   0   2  20        6.37        7.36      1.51 o
   1   2  20       40.32       50.41      3.83 o
   2   2  20        9.13        9.21      2.29 o
   3   2  20       33.84       38.87      3.13 o
   4   2  20        1.74        5.65      2.23 o
 -10   3  20        1.94        6.16      2.62 o
  -9   3  20        1.06       -4.09      5.11 o
  -8   3  20        0.78       -1.70      2.13 o
  -7   3  20        0.95        4.16      2.12 o
  -6   3  20       42.65       47.96      3.10 o
  -5   3  20        2.36        3.00      1.71 o
  -4   3  20       20.56       27.41      3.00 o
  -3   3  20        6.07        1.50      1.93 o
  -2   3  20       77.68       73.73      3.28 o
  -1   3  20        0.00        0.76      1.69 o
   0   3  20        9.67        9.16      2.01 o
   1   3  20       10.61        8.66      2.29 o
   2   3  20        0.54       -1.51      2.58 o
   3   3  20       54.86       61.37      7.83 o
  -9   4  20        0.70       -0.26      2.37 o
  -8   4  20       10.69       13.73      2.23 o
  -7   4  20       20.44       21.50      2.36 o
  -6   4  20        1.97        3.43      1.78 o
  -5   4  20        0.01       -1.25      2.29 o
  -4   4  20       11.95        9.96      1.94 o
  -3   4  20        3.30       -1.02      1.71 o
  -2   4  20       32.70       38.89      2.71 o
  -1   4  20       17.10       21.02      2.35 o
   0   4  20       10.53        8.40      2.94 o
   1   4  20        3.99        7.84      3.45 o
   2   4  20        0.62       -0.11      2.18 o
  -8   5  20        3.12        4.97      2.31 o
  -7   5  20        6.31       10.44      2.24 o
  -6   5  20        0.09        0.05      1.82 o
  -5   5  20        0.46        0.72      1.87 o
  -4   5  20        3.14        3.48      1.67 o
  -3   5  20       16.80       22.67      2.19 o
  -2   5  20       57.94       66.71      3.39 o
  -1   5  20      121.25      137.81      5.47 o
   0   5  20        0.02        0.68      2.18 o
   1   5  20        1.66        0.11      2.20 o
  -6   6  20        0.00       -1.17      2.01 o
  -5   6  20        0.71       -0.85      2.06 o
  -4   6  20        0.66        0.29      2.00 o
  -3   6  20        3.75        6.33      2.15 o
  -2   6  20        2.94        8.50      2.67 o
  -1   6  20        0.80        2.84      2.49 o
 -10   1  21        0.71       -1.05      1.68 o
  -9   1  21        0.03        2.26      1.68 o
  -8   1  21        2.51        4.28      1.75 o
  -7   1  21        1.12        1.44      1.59 o
  -6   1  21       13.05       20.51      2.11 o
  -5   1  21        1.20        0.39      1.59 o
  -4   1  21        1.85        1.09      1.40 o
  -3   1  21        5.96        4.52      1.54 o
  -2   1  21       21.56       21.36      1.84 o
  -1   1  21       53.84       54.24      2.60 o
   0   1  21       20.19       19.81      1.88 o
   1   1  21        0.32       -2.23      2.23 o
   2   1  21        3.59        1.18      1.57 o
   3   1  21       24.88       29.00      2.29 o
 -10   2  21        0.64       -0.97      2.37 o
  -9   2  21        2.89        2.37      2.37 o
  -8   2  21        0.29        0.26      2.21 o
  -7   2  21      112.39      129.88      5.52 o
  -6   2  21        4.78        3.83      2.28 o
  -5   2  21        4.20        2.93      1.96 o
  -4   2  21        1.66       -0.95      1.85 o
  -3   2  21        2.13        0.08      2.19 o
  -2   2  21       27.57       31.28      4.40 o
  -1   2  21       45.99       57.90      3.15 o
   0   2  21       17.57       21.36      2.49 o
   1   2  21        0.05       -1.43      1.82 o
   2   2  21        6.57        4.65      2.02 o
  -9   3  21        0.00       -0.92      2.37 o
  -8   3  21        0.74       -1.99      2.28 o
  -7   3  21        1.06        0.61      5.11 o
  -6   3  21        3.20        1.54      2.15 o
  -5   3  21        4.20        0.80      1.98 o
  -4   3  21        1.70        2.66      2.08 o
  -3   3  21        2.71        3.21      1.96 o
  -2   3  21       10.05       11.68      2.36 o
  -1   3  21       55.85       61.55      4.27 o
   0   3  21       16.58       19.78      2.68 o
   1   3  21        7.71        5.91      2.41 o
   2   3  21        3.55        5.13      2.36 o
  -8   4  21        8.13        6.68      2.70 o
  -7   4  21       31.06       36.81      2.95 o
  -6   4  21        5.21        6.18      2.11 o
  -5   4  21        7.34        8.57      2.24 o
  -4   4  21        9.00        8.00      2.03 o
  -3   4  21        0.07        0.95      1.83 o
  -2   4  21        0.01       -1.16      1.80 o
  -1   4  21       51.34       58.97      3.33 o
   0   4  21        3.72        3.73      2.04 o
   1   4  21        1.84        1.89      2.89 o
  -6   5  21        8.11        6.03      2.18 o
  -5   5  21        2.43        2.94      2.02 o
  -4   5  21        0.29        0.35      1.95 o
  -3   5  21        4.33        6.29      2.12 o
  -2   5  21        0.04       -0.37      1.87 o
  -1   5  21        0.57        1.32      1.93 o
  -9   0  22       12.63       12.60      3.75 o
  -8   0  22       33.23       39.50      4.43 o
  -7   0  22       32.88       52.77      5.11 o
  -6   0  22       49.07       65.55      3.85 o
  -5   0  22        4.39        4.23      3.40 o
  -4   0  22        0.01        0.17      1.93 o
  -3   0  22        0.69       -0.30      2.38 o
  -2   0  22       44.40       52.36      5.23 o
  -1   0  22       79.45       96.32      5.16 o
   0   0  22       17.15       21.05      4.09 o
   1   0  22        7.58        5.57      2.67 o
  -9   1  22        6.28        5.41      1.88 o
  -8   1  22        4.50        5.85      1.79 o
  -7   1  22        0.38        1.24      1.68 o
  -6   1  22        4.21        1.29      1.94 o
  -5   1  22        0.78       -0.32      1.59 o
  -4   1  22       10.25        7.87      1.76 o
  -3   1  22        2.18        0.48      1.41 o
  -2   1  22        5.81        0.09      1.52 o
  -1   1  22        1.98       -0.15      1.82 o
   0   1  22        0.17       -1.34      1.34 o
   1   1  22        1.49        0.55      1.52 o
  -8   2  22        4.70        6.96      4.77 o
  -7   2  22       18.78       24.37      3.10 o
  -6   2  22        2.37        4.43      2.41 o
  -5   2  22       11.71        7.16      2.21 o
  -4   2  22        0.16        2.18      2.12 o
  -3   2  22        1.83        1.16      2.08 o
  -2   2  22        2.61        2.63      2.08 o
  -1   2  22        7.85        9.82      2.31 o
   0   2  22       19.28       24.08      2.59 o
   1   2  22        0.80        0.82      2.01 o
  -7   3  22        0.55        2.09      3.23 o
  -6   3  22       31.76       35.24      3.16 o
  -5   3  22        0.76        0.14      2.12 o
  -4   3  22        4.38        5.34      2.26 o
  -3   3  22        1.41        3.36      2.23 o
  -2   3  22        0.43        4.50      2.24 o
  -1   3  22        1.98        0.91      3.32 o
   0   3  22       15.29       12.47      2.49 o
  -6   4  22        3.13        4.95      2.47 o
  -5   4  22        0.04        4.20      2.46 o
  -4   4  22        0.07       -0.02      2.32 o
  -3   4  22        2.67        0.32      2.31 o
  -2   4  22        8.04        7.02      2.46 o
  -7   1  23        2.94        6.70      4.04 o
  -6   1  23       28.79       32.05      2.54 o
  -5   1  23        0.63       -1.68      1.68 o
  -4   1  23        0.13       -1.55      1.55 o
  -3   1  23        0.91       -1.23      1.49 o
  -2   1  23        1.22        1.06      1.59 o
  -1   1  23        0.63        1.39      1.52 o
  -6   2  23        0.95       -1.92      2.38 o
  -5   2  23        0.23       -0.95      2.13 o
  -4   2  23        1.80        1.57      2.15 o
  -3   2  23        9.10       10.01      2.42 o
  -2   2  23       15.04       18.38      2.72 o
 
